# Supplementary material for: Poly[diethyl­enetriammonium [aquadi-μ2-sulfato-sulfatolanthanum(III)]]
Source: Acta Crystallogr Sect E Struct Rep Online. 2009 Jun 17;65(Pt 7):m789–90. doi: 10.1107/S1600536809022272 (PMC2969472; doi:10.1107/S1600536809022272)
Supplement: Supplementary file 1 [file e-65-0m789-sup1.cif]

##############################################################################
###                                                                        ###
###        Electronic paper (Acta Crystallographica Section E)             ###
###                                                                        ###
##############################################################################
#                                                                            #
# This CIF contains the data in a paper accepted for publication in Acta     #
# Crystallographica Section E. It conforms to the requirements of Notes      #
# for Authors for Section E, and has been peer reviewed under the auspices   #
# of the IUCr Commission on Journals.                                        #
#                                                                            #
# Full details of the Crystallographic Information File format               #
# are given in the paper "The Crystallographic Information File (CIF):       #
# a New Standard Archive File for Crystallography" by S. R. Hall, F. H.      #
# Allen and I. D. Brown [Acta Cryst. (1991), A47, 655-685].                  #
#                                                                            #
# The current version of the core CIF dictionary is obtainable from          #
# ftp://ftp.iucr.org/pub/cif_core.dic. The current version number is 2.4.    #
#                                                                            #
# Software is freely available for graphical display of the structure(s) in  #
# this CIF.  For information consult the CIF home page http://www.iucr.org/  #
# cif/home.html                                                              #
#                                                                            #
# This file may be used for bona fide research purposes within the           #
# scientific community so long as proper attribution is given to the journal # 
# article from which it was obtained.                                        #
#                                                                            #
##############################################################################
                                             
data_I
_audit_creation_method     SHELXL-97
_chemical_name_systematic
;
Poly[diethylenetriammonium [aquadi-\m~2~-sulfato-sulfatolanthanum(III)]]
;
_chemical_name_common     ?
_chemical_formula_moiety     'H2 La O13 S3, C4 H16 N3'
_chemical_formula_sum     'C4 H18 La N3 O13 S3'
_chemical_formula_iupac     '(C4 H16 N3) [La (S O4)3 (H2 O)]'
_chemical_formula_weight     551.33
_chemical_melting_point     ?
_symmetry_cell_setting     'monoclinic'
_symmetry_space_group_name_H-M     'P 21'
_symmetry_space_group_name_Hall     'P 2yb'
loop_
    _symmetry_equiv_pos_as_xyz
    'x, y, z'
    '-x, y+1/2, -z'
_cell_length_a     6.7128(13)
_cell_length_b     10.442(2)
_cell_length_c     11.103(2)
_cell_angle_alpha     90.00
_cell_angle_beta     93.94(3)
_cell_angle_gamma     90.00
_cell_volume     776.4(3)
_cell_formula_units_Z     2
_cell_measurement_reflns_used     2000
_cell_measurement_theta_min     3.04
_cell_measurement_theta_max     27.45
_cell_measurement_temperature     293(2)
_exptl_crystal_description     'rod'
_exptl_crystal_colour     'colourless'
_exptl_crystal_size_max     0.45
_exptl_crystal_size_mid     0.31
_exptl_crystal_size_min     0.06
_exptl_crystal_density_diffrn     2.358
_exptl_crystal_density_meas     ?
_exptl_crystal_density_method     'not measured'
_exptl_crystal_F_000     544
_exptl_absorpt_coefficient_mu     3.229
_exptl_absorpt_correction_type     multi-scan
_exptl_absorpt_process_details     '(ABSCOR; Higashi, 1995)'
_exptl_absorpt_correction_T_min     0.317
_exptl_absorpt_correction_T_max     0.830
_exptl_special_details
;
;
_diffrn_ambient_temperature     293(2)
_diffrn_radiation_type     MoK\a
_diffrn_radiation_wavelength     0.71073
_diffrn_radiation_source     'fine-focus sealed tube'
_diffrn_radiation_monochromator     graphite
_diffrn_measurement_device_type     'Rigaku R-AXIS RAPID'
_diffrn_measurement_method     \w
_diffrn_detector_area_resol_mean     10.00
_diffrn_reflns_number     7574
_diffrn_reflns_av_R_equivalents     0.0283
_diffrn_reflns_av_sigmaI/netI     0.0441
_diffrn_reflns_theta_min     3.04
_diffrn_reflns_theta_max     27.45
_diffrn_reflns_theta_full     27.45
_diffrn_measured_fraction_theta_max     0.985
_diffrn_measured_fraction_theta_full     0.985
_diffrn_reflns_limit_h_min     -8
_diffrn_reflns_limit_h_max     7
_diffrn_reflns_limit_k_min     -13
_diffrn_reflns_limit_k_max     13
_diffrn_reflns_limit_l_min     -14
_diffrn_reflns_limit_l_max     14
_refine_special_details
;
Refinement of <i>F</i>^2^ against ALL reflections. The weighted <i>R</i>-factor
<i>wR</i> and goodness of fit <i>S</i> are based on <i>F</i>^2^, conventional
<i>R</i>-factors <i>R</i> are based on <i>F</i>, with <i>F</i> set to zero for
negative <i>F</i>^2^. The threshold expression of <i>F</i>^2^ >
\s(<i>F</i>^2^) is used only for calculating <i>R</i>-factors(gt) <i>etc</i>.
and is not relevant to the choice of reflections for refinement.
<i>R</i>-factors based on <i>F</i>^2^ are statistically about twice as large
as those based on <i>F</i>, and <i>R</i>- factors based on ALL data will be
even larger.
;
_reflns_number_total     3429
_reflns_number_gt     3312
_reflns_threshold_expression     I>2\s(I)
_refine_ls_structure_factor_coef     Fsqd
_refine_ls_matrix_type     full
_refine_ls_R_factor_all     0.0225
_refine_ls_R_factor_gt     0.0213
_refine_ls_wR_factor_gt     0.0478
_refine_ls_wR_factor_ref     0.0485
_refine_ls_goodness_of_fit_ref     1.168
_refine_ls_restrained_S_all     1.168
_refine_ls_number_reflns     3429
_refine_ls_number_parameters     225
_refine_ls_number_restraints     4
_refine_ls_hydrogen_treatment     mixed
_refine_ls_weighting_scheme     calc
_refine_ls_weighting_details
                 'calc w=1/[\s^2^(Fo^2^)+(0.0089P)^2^] where P=(Fo^2^+2Fc^2^)/3'
_atom_sites_solution_hydrogens     geom
_atom_sites_solution_primary     direct
_atom_sites_solution_secondary     difmap
_refine_ls_shift/su_max     0.006
_refine_ls_shift/su_mean     0.000
_refine_diff_density_max     0.351
_refine_diff_density_min     -0.605
_refine_ls_extinction_method     none
_refine_ls_abs_structure_details     'Flack (1983), 1552 Friedel pairs'
_refine_ls_abs_structure_Flack     -0.098(11)
loop_
    _atom_type_symbol
    _atom_type_description
    _atom_type_scat_dispersion_real
    _atom_type_scat_dispersion_imag
    _atom_type_scat_source
    'C' 'C' 0.0033 0.0016
                         'International Tables Vol C Tables 4.2.6.8 and 6.1.1.4'
    'H' 'H' 0.0000 0.0000
                         'International Tables Vol C Tables 4.2.6.8 and 6.1.1.4'
    'N' 'N' 0.0061 0.0033
                         'International Tables Vol C Tables 4.2.6.8 and 6.1.1.4'
    'O' 'O' 0.0106 0.0060
                         'International Tables Vol C Tables 4.2.6.8 and 6.1.1.4'
    'S' 'S' 0.1246 0.1234
                         'International Tables Vol C Tables 4.2.6.8 and 6.1.1.4'
    'La' 'La' -0.2871 2.4523
                         'International Tables Vol C Tables 4.2.6.8 and 6.1.1.4'
_computing_data_collection     'PROCESS-AUTO (Rigaku, 1998)'
_computing_cell_refinement     'PROCESS-AUTO (Rigaku, 1998)'
_computing_data_reduction     'CrystalStructure (Rigaku/MSC, 2002)'
_computing_structure_solution     'SHELXS97 (Sheldrick, 2008)'
_computing_structure_refinement     'SHELXL97 (Sheldrick, 2008)'
_computing_molecular_graphics     'DIAMOND (Brandenburg, 2000)'
_computing_publication_material     'SHELXL97 (Sheldrick, 2008)'
loop_
    _atom_site_type_symbol
    _atom_site_label
    _atom_site_fract_x
    _atom_site_fract_y
    _atom_site_fract_z
    _atom_site_U_iso_or_equiv
    _atom_site_adp_type
    _atom_site_calc_flag
    _atom_site_refinement_flags
    _atom_site_occupancy
    _atom_site_disorder_assembly
    _atom_site_disorder_group
    La La1 0.53138(2) 0.36394(2) 0.180431(16) 0.00943(6) Uani d . 1 . .
    S S1 -0.00721(14) 0.31013(9) 0.24266(10) 0.0156(2) Uani d . 1 . .
    S S2 0.42405(15) 0.58541(9) 0.36244(10) 0.0176(2) Uani d . 1 . .
    S S3 0.42773(14) 0.02938(9) 0.06143(10) 0.0167(2) Uani d . 1 . .
    O O1 0.4541(4) 0.1705(3) 0.0573(3) 0.0236(7) Uani d . 1 . .
    O O2 0.6123(4) -0.0363(3) 0.0235(3) 0.0234(7) Uani d . 1 . .
    O O3 0.4904(4) 0.4531(3) 0.3940(3) 0.0241(7) Uani d . 1 . .
    O O4 0.3862(5) -0.0119(3) 0.1833(3) 0.0287(7) Uani d . 1 . .
    O O5 -0.1328(4) 0.4210(3) 0.2793(3) 0.0226(6) Uani d . 1 . .
    O O6 0.4374(4) 0.5935(3) 0.2274(3) 0.0220(7) Uani d . 1 . .
    O O7 0.1623(3) 0.3571(4) 0.1758(2) 0.0233(6) Uani d . 1 . .
    O O8 -0.1464(4) 0.2337(3) 0.1610(3) 0.0217(7) Uani d . 1 . .
    O O9 0.2667(4) -0.0115(3) -0.0290(3) 0.0226(7) Uani d . 1 . .
    O O10 0.0654(5) 0.2351(3) 0.3473(3) 0.0333(8) Uani d . 1 . .
    O O11 0.5666(5) 0.6790(3) 0.4210(3) 0.0285(7) Uani d . 1 . .
    O O12 0.2219(4) 0.6107(3) 0.3958(3) 0.0320(8) Uani d . 1 . .
    O O1W 0.5151(5) 0.1920(3) 0.3288(3) 0.0242(7) Uani d D 1 . .
    H H1F 0.478(6) 0.119(3) 0.303(4) 0.029 Uiso d D 1 . .
    H H1G 0.554(7) 0.188(4) 0.403(2) 0.029 Uiso d D 1 . .
    N N1 1.0903(5) 0.6434(3) 0.0681(4) 0.0267(8) Uani d . 1 . .
    H H1A 1.1667 0.6620 0.0081 0.032 Uiso calc R 1 . .
    H H1B 0.9960 0.5881 0.0422 0.032 Uiso calc R 1 . .
    H H1C 1.1651 0.6089 0.1290 0.032 Uiso calc R 1 . .
    N N2 0.7510(5) 0.8376(3) 0.2587(4) 0.0270(10) Uani d . 1 . .
    H H2A 0.6714 0.8687 0.1970 0.032 Uiso calc R 1 . .
    H H2B 0.6714 0.8081 0.3145 0.032 Uiso calc R 1 . .
    N N3 1.0998(5) 1.0100(3) 0.4815(4) 0.0265(9) Uani d . 1 . .
    H H3A 1.1893 0.9822 0.5384 0.032 Uiso calc R 1 . .
    H H3B 0.9983 1.0464 0.5159 0.032 Uiso calc R 1 . .
    H H3C 1.1567 1.0671 0.4352 0.032 Uiso calc R 1 . .
    C C1 0.9941(7) 0.7643(4) 0.1105(5) 0.0280(10) Uani d . 1 . .
    H H1D 0.9115 0.8028 0.0451 0.034 Uiso calc R 1 . .
    H H1E 1.0952 0.8257 0.1387 0.034 Uiso calc R 1 . .
    C C2 0.8674(6) 0.7262(4) 0.2127(4) 0.0221(9) Uani d . 1 . .
    H H2C 0.7749 0.6595 0.1847 0.027 Uiso calc R 1 . .
    H H2D 0.9532 0.6915 0.2786 0.027 Uiso calc R 1 . .
    C C3 0.8728(7) 0.9459(4) 0.3132(5) 0.0293(11) Uani d . 1 . .
    H H3D 0.9384 0.9900 0.2500 0.035 Uiso calc R 1 . .
    H H3E 0.7849 1.0066 0.3492 0.035 Uiso calc R 1 . .
    C C4 1.0257(7) 0.9011(4) 0.4067(5) 0.0339(12) Uani d . 1 . .
    H H4A 0.9679 0.8373 0.4573 0.041 Uiso calc R 1 . .
    H H4B 1.1359 0.8618 0.3682 0.041 Uiso calc R 1 . .
loop_
    _atom_site_aniso_label
    _atom_site_aniso_U_11
    _atom_site_aniso_U_22
    _atom_site_aniso_U_33
    _atom_site_aniso_U_12
    _atom_site_aniso_U_13
    _atom_site_aniso_U_23
    La1 0.00845(8) 0.00909(8) 0.01059(9) -0.00017(11) -0.00037(6) -0.00017(12)
    S1 0.0125(4) 0.0176(4) 0.0165(5) -0.0001(4) -0.0004(4) 0.0015(4)
    S2 0.0180(5) 0.0177(5) 0.0169(5) -0.0002(4) 0.0002(4) -0.0024(4)
    S3 0.0182(5) 0.0156(4) 0.0161(5) -0.0013(4) 0.0002(4) -0.0022(4)
    O1 0.0310(17) 0.0163(14) 0.0238(18) -0.0007(13) 0.0034(14) -0.0025(12)
    O2 0.0223(16) 0.0224(14) 0.0253(18) 0.0088(12) 0.0006(13) -0.0037(13)
    O3 0.0279(17) 0.0219(14) 0.0226(18) 0.0050(13) 0.0023(14) 0.0011(13)
    O4 0.0431(19) 0.0273(16) 0.0161(18) -0.0080(15) 0.0038(14) -0.0004(13)
    O5 0.0148(14) 0.0283(14) 0.0247(17) 0.0027(13) 0.0012(13) -0.0069(13)
    O6 0.0255(16) 0.0225(14) 0.0175(17) 0.0009(13) -0.0028(13) -0.0019(12)
    O7 0.0146(11) 0.0317(14) 0.0243(14) 0.0013(18) 0.0053(10) 0.010(2)
    O8 0.0191(14) 0.0188(14) 0.0268(18) -0.0017(12) -0.0004(13) -0.0053(12)
    O9 0.0210(15) 0.0258(15) 0.0204(18) 0.0016(13) -0.0035(12) -0.0051(13)
    O10 0.0318(18) 0.0370(18) 0.030(2) 0.0032(16) -0.0058(15) 0.0145(15)
    O11 0.0305(17) 0.0313(16) 0.0228(18) -0.0111(14) -0.0037(14) -0.0056(14)
    O12 0.0224(15) 0.0356(17) 0.039(2) 0.0066(14) 0.0108(15) -0.0046(16)
    O1W 0.0368(17) 0.0208(15) 0.0153(17) -0.0009(15) 0.0034(14) 0.0021(13)
    N1 0.0235(19) 0.033(2) 0.024(2) -0.0013(17) 0.0031(16) 0.0009(17)
    N2 0.0222(16) 0.027(3) 0.031(2) 0.0017(15) -0.0033(15) -0.0011(16)
    N3 0.030(2) 0.0243(18) 0.024(2) -0.0041(17) -0.0034(17) 0.0005(16)
    C1 0.028(2) 0.026(2) 0.030(3) -0.0006(19) 0.000(2) 0.004(2)
    C2 0.023(2) 0.020(2) 0.024(2) 0.0011(17) 0.0016(18) 0.0003(18)
    C3 0.035(3) 0.0159(19) 0.036(3) -0.0007(19) -0.008(2) -0.0034(19)
    C4 0.050(3) 0.022(2) 0.028(3) 0.007(2) -0.011(2) -0.0010(18)
_geom_special_details
;
All e.s.d.'s (except the e.s.d. in the dihedral angle between two l.s. planes)
are estimated using the full covariance matrix. The cell e.s.d.'s are taken
into account individually in the estimation of e.s.d.'s in distances, angles
and torsion angles; correlations between e.s.d.'s in cell parameters are only
used when they are defined by crystal symmetry. An approximate (isotropic)
treatment of cell e.s.d.'s is used for estimating e.s.d.'s involving l.s.
planes.
;
loop_
    _geom_bond_atom_site_label_1
    _geom_bond_atom_site_label_2
    _geom_bond_site_symmetry_2
    _geom_bond_distance
    _geom_bond_publ_flag
    La1 O1W . 2.445(3) y
    La1 O1 . 2.474(3) y
    La1 O7 . 2.475(2) y
    La1 O5 1_655 2.510(3) y
    La1 O6 . 2.542(3) y
    La1 O8 1_655 2.577(3) y
    La1 O3 . 2.580(3) y
    La1 O9 2_655 2.583(3) y
    La1 O2 2_655 2.615(3) y
    S1 O10 . 1.457(3) ?
    S1 O7 . 1.484(3) ?
    S1 O8 . 1.488(3) ?
    S1 O5 . 1.504(3) ?
    S2 O12 . 1.455(3) ?
    S2 O11 . 1.486(3) ?
    S2 O3 . 1.486(3) ?
    S2 O6 . 1.511(3) ?
    S3 O4 . 1.465(3) ?
    S3 O1 . 1.485(3) ?
    S3 O9 . 1.486(3) ?
    S3 O2 . 1.501(3) ?
    O1W H1F . 0.841(19) ?
    O1W H1G . 0.850(18) ?
    N1 C1 . 1.508(6) ?
    N1 H1A . 0.8900 ?
    N1 H1B . 0.8900 ?
    N1 H1C . 0.8900 ?
    N2 C3 . 1.498(5) ?
    N2 C2 . 1.510(5) ?
    N2 H2A . 0.9000 ?
    N2 H2B . 0.9000 ?
    N3 C4 . 1.474(5) ?
    N3 H3A . 0.8900 ?
    N3 H3B . 0.8900 ?
    N3 H3C . 0.8900 ?
    C1 C2 . 1.517(6) ?
    C1 H1D . 0.9700 ?
    C1 H1E . 0.9700 ?
    C2 H2C . 0.9700 ?
    C2 H2D . 0.9700 ?
    C3 C4 . 1.485(6) ?
    C3 H3D . 0.9700 ?
    C3 H3E . 0.9700 ?
    C4 H4A . 0.9700 ?
    C4 H4B . 0.9700 ?
loop_
    _geom_angle_atom_site_label_1
    _geom_angle_atom_site_label_2
    _geom_angle_atom_site_label_3
    _geom_angle_site_symmetry_1
    _geom_angle_site_symmetry_3
    _geom_angle
    _geom_angle_publ_flag
    O1W La1 O1 . . 75.84(11) ?
    O1W La1 O7 . . 84.36(11) ?
    O1 La1 O7 . . 78.07(11) ?
    O1W La1 O5 . 1_655 87.70(11) ?
    O1 La1 O5 . 1_655 125.67(9) ?
    O7 La1 O5 . 1_655 152.06(10) ?
    O1W La1 O6 . . 122.10(10) ?
    O1 La1 O6 . . 146.90(10) ?
    O7 La1 O6 . . 76.67(11) ?
    O5 La1 O6 1_655 . 85.11(9) ?
    O1W La1 O8 . 1_655 75.26(11) ?
    O1 La1 O8 . 1_655 70.62(9) ?
    O7 La1 O8 . 1_655 145.87(10) ?
    O5 La1 O8 1_655 1_655 55.10(9) ?
    O6 La1 O8 . 1_655 137.43(9) ?
    O1W La1 O3 . . 68.48(10) ?
    O1 La1 O3 . . 140.45(10) ?
    O7 La1 O3 . . 81.93(10) ?
    O5 La1 O3 1_655 . 70.24(10) ?
    O6 La1 O3 . . 55.07(9) ?
    O8 La1 O3 1_655 . 114.26(10) ?
    O1W La1 O9 . 2_655 149.15(10) ?
    O1 La1 O9 . 2_655 98.68(10) ?
    O7 La1 O9 . 2_655 124.77(10) ?
    O5 La1 O9 1_655 2_655 70.70(10) ?
    O6 La1 O9 . 2_655 78.89(10) ?
    O8 La1 O9 1_655 2_655 74.33(10) ?
    O3 La1 O9 . 2_655 120.71(10) ?
    O1W La1 O2 . 2_655 147.69(10) ?
    O1 La1 O2 . 2_655 78.24(10) ?
    O7 La1 O2 . 2_655 71.61(9) ?
    O5 La1 O2 1_655 2_655 123.41(9) ?
    O6 La1 O2 . 2_655 73.73(10) ?
    O8 La1 O2 1_655 2_655 113.54(10) ?
    O3 La1 O2 . 2_655 126.54(10) ?
    O9 La1 O2 2_655 2_655 54.16(9) ?
    O10 S1 O7 . . 110.52(18) ?
    O10 S1 O8 . . 111.06(19) ?
    O7 S1 O8 . . 110.06(18) ?
    O10 S1 O5 . . 111.2(2) ?
    O7 S1 O5 . . 110.1(2) ?
    O8 S1 O5 . . 103.72(16) ?
    O12 S2 O11 . . 110.7(2) ?
    O12 S2 O3 . . 112.23(19) ?
    O11 S2 O3 . . 109.55(19) ?
    O12 S2 O6 . . 111.26(19) ?
    O11 S2 O6 . . 108.49(18) ?
    O3 S2 O6 . . 104.40(17) ?
    O4 S3 O1 . . 110.57(18) ?
    O4 S3 O9 . . 111.30(18) ?
    O1 S3 O9 . . 110.28(18) ?
    O4 S3 O2 . . 109.77(19) ?
    O1 S3 O2 . . 109.99(18) ?
    O9 S3 O2 . . 104.78(17) ?
    S3 O1 La1 . . 144.5(2) ?
    S3 O2 La1 . 2_645 99.36(14) ?
    S2 O3 La1 . . 99.67(16) ?
    S1 O5 La1 . 1_455 101.69(14) ?
    S2 O6 La1 . . 100.57(14) ?
    S1 O7 La1 . . 143.12(17) ?
    S1 O8 La1 . 1_455 99.29(14) ?
    S3 O9 La1 . 2_645 101.23(14) ?
    La1 O1W H1F . . 117(3) ?
    La1 O1W H1G . . 132(3) ?
    H1F O1W H1G . . 110(3) ?
    C1 N1 H1A . . 109.5 ?
    C1 N1 H1B . . 109.5 ?
    H1A N1 H1B . . 109.5 ?
    C1 N1 H1C . . 109.5 ?
    H1A N1 H1C . . 109.5 ?
    H1B N1 H1C . . 109.5 ?
    C3 N2 C2 . . 115.9(3) ?
    C3 N2 H2A . . 108.3 ?
    C2 N2 H2A . . 108.3 ?
    C3 N2 H2B . . 108.3 ?
    C2 N2 H2B . . 108.3 ?
    H2A N2 H2B . . 107.4 ?
    C4 N3 H3A . . 109.5 ?
    C4 N3 H3B . . 109.5 ?
    H3A N3 H3B . . 109.5 ?
    C4 N3 H3C . . 109.5 ?
    H3A N3 H3C . . 109.5 ?
    H3B N3 H3C . . 109.5 ?
    N1 C1 C2 . . 106.8(4) ?
    N1 C1 H1D . . 110.4 ?
    C2 C1 H1D . . 110.4 ?
    N1 C1 H1E . . 110.4 ?
    C2 C1 H1E . . 110.4 ?
    H1D C1 H1E . . 108.6 ?
    N2 C2 C1 . . 112.4(3) ?
    N2 C2 H2C . . 109.1 ?
    C1 C2 H2C . . 109.1 ?
    N2 C2 H2D . . 109.1 ?
    C1 C2 H2D . . 109.1 ?
    H2C C2 H2D . . 107.9 ?
    C4 C3 N2 . . 112.1(3) ?
    C4 C3 H3D . . 109.2 ?
    N2 C3 H3D . . 109.2 ?
    C4 C3 H3E . . 109.2 ?
    N2 C3 H3E . . 109.2 ?
    H3D C3 H3E . . 107.9 ?
    N3 C4 C3 . . 109.9(4) ?
    N3 C4 H4A . . 109.7 ?
    C3 C4 H4A . . 109.7 ?
    N3 C4 H4B . . 109.7 ?
    C3 C4 H4B . . 109.7 ?
    H4A C4 H4B . . 108.2 ?
loop_
    _geom_torsion_atom_site_label_1
    _geom_torsion_atom_site_label_2
    _geom_torsion_atom_site_label_3
    _geom_torsion_atom_site_label_4
    _geom_torsion_site_symmetry_1
    _geom_torsion_site_symmetry_2
    _geom_torsion_site_symmetry_3
    _geom_torsion_site_symmetry_4
    _geom_torsion
    _geom_torsion_publ_flag
    O4 S3 O1 La1 1 . . . 20.4(4) ?
    O4 S3 O1 La1 . . . . 20.4(4) ?
    O9 S3 O1 La1 . . . . 144.0(3) ?
    O2 S3 O1 La1 . . . . -101.0(3) ?
    La1 S3 O1 La1 2_645 . . . -159.2(2) ?
    O1W La1 O1 S3 . . . . -4.8(3) ?
    O7 La1 O1 S3 . . . . -91.9(3) ?
    O5 La1 O1 S3 1_655 . . . 71.8(3) ?
    O6 La1 O1 S3 . . . . -132.8(3) ?
    O8 La1 O1 S3 1_655 . . . 74.3(3) ?
    O3 La1 O1 S3 . . . . -30.7(4) ?
    O9 La1 O1 S3 2_655 . . . 144.2(3) ?
    O2 La1 O1 S3 2_655 . . . -165.3(3) ?
    S1 La1 O1 S3 1_655 . . . 71.8(3) ?
    S2 La1 O1 S3 . . . . -76.5(4) ?
    S3 La1 O1 S3 2_655 . . . 169.9(3) ?
    O4 S3 O2 La1 1 . . 2_645 125.92(15) ?
    O4 S3 O2 La1 . . . 2_645 125.92(15) ?
    O1 S3 O2 La1 . . . 2_645 -112.21(16) ?
    O9 S3 O2 La1 . . . 2_645 6.31(17) ?
    O12 S2 O3 La1 . . . . 115.73(19) ?
    O11 S2 O3 La1 1 . . . -120.90(17) ?
    O11 S2 O3 La1 . . . . -120.90(17) ?
    O6 S2 O3 La1 . . . . -4.89(17) ?
    O1W La1 O3 S2 . . . . -163.00(19) ?
    O1 La1 O3 S2 . . . . -135.94(15) ?
    O7 La1 O3 S2 . . . . -75.91(16) ?
    O5 La1 O3 S2 1_655 . . . 101.50(16) ?
    O6 La1 O3 S2 . . . . 3.43(12) ?
    O8 La1 O3 S2 1_655 . . . 135.54(13) ?
    O9 La1 O3 S2 2_655 . . . 49.94(18) ?
    O2 La1 O3 S2 2_655 . . . -16.0(2) ?
    S1 La1 O3 S2 1_655 . . . 119.34(14) ?
    S3 La1 O3 S2 2_655 . . . 18.23(18) ?
    O1 S3 O4 O4 . . . 1 0.00(18) ?
    O9 S3 O4 O4 . . . 1 0.00(10) ?
    O2 S3 O4 O4 . . . 1 0.00(13) ?
    La1 S3 O4 O4 2_645 . . 1 0.00(5) ?
    O10 S1 O5 La1 . . . 1_455 -115.22(18) ?
    O7 S1 O5 La1 . . . 1_455 121.94(14) ?
    O8 S1 O5 La1 . . . 1_455 4.19(18) ?
    O12 S2 O6 La1 . . . . -116.29(17) ?
    O11 S2 O6 La1 1 . . . 121.73(16) ?
    O11 S2 O6 La1 . . . . 121.73(16) ?
    O3 S2 O6 La1 . . . . 4.98(17) ?
    O1W La1 O6 S2 . . . . 11.55(19) ?
    O1 La1 O6 S2 . . . . 127.22(17) ?
    O7 La1 O6 S2 . . . . 86.02(15) ?
    O5 La1 O6 S2 1_655 . . . -72.65(15) ?
    O8 La1 O6 S2 1_655 . . . -92.26(18) ?
    O3 La1 O6 S2 . . . . -3.38(12) ?
    O9 La1 O6 S2 2_655 . . . -143.91(15) ?
    O2 La1 O6 S2 2_655 . . . 160.44(16) ?
    S1 La1 O6 S2 1_655 . . . -79.21(14) ?
    S3 La1 O6 S2 2_655 . . . -170.95(15) ?
    O10 S1 O7 La1 . . . . -4.0(4) ?
    O8 S1 O7 La1 . . . . -127.0(3) ?
    O5 S1 O7 La1 . . . . 119.3(4) ?
    La1 S1 O7 La1 1_455 . . . 174.6(2) ?
    O1W La1 O7 S1 . . . . 16.6(4) ?
    O1 La1 O7 S1 . . . . 93.2(4) ?
    O5 La1 O7 S1 1_655 . . . -57.7(5) ?
    O6 La1 O7 S1 . . . . -108.3(4) ?
    O8 La1 O7 S1 1_655 . . . 69.6(4) ?
    O3 La1 O7 S1 . . . . -52.4(4) ?
    O9 La1 O7 S1 2_655 . . . -174.4(3) ?
    O2 La1 O7 S1 2_655 . . . 174.7(4) ?
    S1 La1 O7 S1 1_655 . . . 15.3(6) ?
    S2 La1 O7 S1 . . . . -79.7(4) ?
    S3 La1 O7 S1 2_655 . . . -178.3(4) ?
    O10 S1 O8 La1 . . . 1_455 115.43(17) ?
    O7 S1 O8 La1 . . . 1_455 -121.86(17) ?
    O5 S1 O8 La1 . . . 1_455 -4.05(18) ?
    O4 S3 O9 La1 1 . . 2_645 -125.00(16) ?
    O4 S3 O9 La1 . . . 2_645 -125.00(16) ?
    O1 S3 O9 La1 . . . 2_645 111.89(16) ?
    O2 S3 O9 La1 . . . 2_645 -6.43(18) ?
    O12 S2 O11 O11 . . . 1 0.0(3) ?
    O3 S2 O11 O11 . . . 1 0.0(3) ?
    O6 S2 O11 O11 . . . 1 0.0(4) ?
    La1 S2 O11 O11 . . . 1 0.0(4) ?
    C3 N2 C2 C1 . . . . -62.8(5) ?
    N1 C1 C2 N2 . . . . -176.3(3) ?
    C2 N2 C3 C4 . . . . -51.4(6) ?
    N2 C3 C4 N3 . . . . -163.4(4) ?
loop_
    _geom_hbond_atom_site_label_D
    _geom_hbond_atom_site_label_H
    _geom_hbond_atom_site_label_A
    _geom_hbond_site_symmetry_A
    _geom_hbond_distance_DH
    _geom_hbond_distance_HA
    _geom_hbond_distance_DA
    _geom_hbond_angle_DHA
    O1W H1F O4 1 0.841(19) 1.98(2) 2.775(5) 157(4)
    O1W H1G O11 2_646 0.850(18) 2.17(4) 2.872(5) 140(4)
    N1 H1A O8 2_655 0.89 2.02 2.762(5) 141
    N1 H1B O9 2_655 0.89 2.04 2.900(5) 161
    N1 H1C O6 1_655 0.89 2.07 2.874(5) 150
    N2 H2B O11 1 0.90 1.96 2.798(5) 155
    N2 H2A O2 1_565 0.90 2.18 3.015(5) 154
    N2 H2A O4 1_565 0.90 2.28 2.981(5) 134
    N3 H3A O5 2_656 0.89 2.18 2.809(5) 127
    N3 H3A O3 2_756 0.89 2.25 3.051(5) 150
    N3 H3B O12 2_656 0.89 1.95 2.834(5) 174
    N3 H3C O10 1_665 0.89 2.08 2.784(5) 135
data_global
_journal_date_recd_electronic     2009-06-02
_journal_date_accepted     2009-06-11
_journal_name_full     'Acta Crystallographica, Section E'
_journal_year     2009
_journal_volume     65
_journal_issue      7
_journal_page_first     m789
_journal_page_last     m790
_journal_paper_category     QM
_journal_coeditor_code     HB2997
_publ_contact_author_name     'Dr. Yafeng Li'
_publ_contact_author_address
;
School of Chemical Engineering,
Changchun University of Technology,
Changchun 130012, People's Republic of China
;
_publ_contact_author_email     'fly012345@sohu.com'
_publ_contact_author_fax     '86-431-85716785'
_publ_contact_author_phone     '86-431-85716785'
_publ_section_title
;
Poly[diethylenetriammonium [aquadi-\m~2~-sulfato-sulfatolanthanum(III)]]
;
loop_
    _publ_author_name
    _publ_author_address
    'Wang, Yuan-Rui'
;
School of Chemical Engineering,
Changchun University of Technology,
Changchun 130012, People's Republic of China
;
    'Hu, Yong-Sheng'
;
School of Chemical Engineering,
Changchun University of Technology,
Changchun 130012, People's Republic of China
;
    'Shi, Cui-Li'
;
School of Chemical Engineering,
Changchun University of Technology,
Changchun 130012, People's Republic of China
;
    'Li, Dan-Ping'
;
School of Chemical Engineering,
Changchun University of Technology,
Changchun 130012, People's Republic of China
;
    'Li, Ya-Feng'
;
School of Chemical Engineering,
Changchun University of Technology,
Changchun 130012, People's Republic of China
;
