# Supplementary material for: Poly[diethyl­enetriammonium [aquadi-μ2-sulfato-sulfatolanthanum(III)]]
Source: Acta Crystallogr Sect E Struct Rep Online. 2009 Jun 17;65(Pt 7):m789–90. doi: 10.1107/S1600536809022272 (PMC2969472; doi:10.1107/S1600536809022272)
Supplement: Supplementary file 2 [file e-65-0m789-Isup2.hkl]

# 
# h,k,l, Fc-squared, Fo-squared, sigma(Fo-squared) and status flag 
# 
data_I
_shelx_title ' X48 in P2(1)' 
_shelx_refln_list_code          4 
_shelx_F_calc_maximum      185.77 
_exptl_crystal_F_000       544.00 
_reflns_d_resolution_high  0.7710 
 
loop_ 
 _symmetry_equiv_pos_as_xyz 
 'x, y, z' 
 '-x, y+1/2, -z' 
 
_cell_length_a     6.7128 
_cell_length_b    10.4422 
_cell_length_c    11.1031 
_cell_angle_alpha  90.000 
_cell_angle_beta   93.944 
_cell_angle_gamma  90.000 
 
_shelx_F_squared_multiplier     1.000 
 
loop_ 
 _refln_index_h 
 _refln_index_k 
 _refln_index_l 
 _refln_F_squared_calc 
 _refln_F_squared_meas 
 _refln_F_squared_sigma 
 _refln_observed_status 
   1 -13   0       18.77       30.73     10.51 o 
   2 -13   0      304.12      279.12     30.77 o 
   0 -12   0     1738.65     1777.79     75.00 o 
   1 -12   0     3630.94     3870.00    111.38 o 
   2 -12   0     1578.20     1621.74     66.59 o 
   3 -12   0     2170.17     2253.58     83.59 o 
   1 -11   0       23.53       25.65     10.72 o 
   2 -11   0     1037.34     1041.24     39.87 o 
   3 -11   0     1016.68     1101.58     62.06 o 
   4 -11   0     1566.22     1584.09     72.59 o 
   0 -10   0     1720.71     1706.70     74.30 o 
   1 -10   0     4932.75     4884.46    108.90 o 
   2 -10   0     1705.16     1628.64     43.49 o 
   3 -10   0     2340.23     2341.40     92.30 o 
   4 -10   0      699.69      693.91     73.74 o 
   5 -10   0      862.43      921.47     70.53 o 
   1  -9   0       61.74       63.69      9.00 o 
   2  -9   0       85.18       81.67     11.04 o 
   3  -9   0        2.80        6.68      4.73 o 
   4  -9   0      316.90      312.13     29.54 o 
   5  -9   0      619.02      660.45     56.91 o 
   0  -8   0     4564.41     4553.41    128.65 o 
   1  -8   0     3378.35     3450.34     71.81 o 
   2  -8   0      688.34      742.65     20.84 o 
   3  -8   0     2933.72     2995.47     60.09 o 
   4  -8   0      583.25      603.19     23.09 o 
   5  -8   0     1064.31     1050.77     60.81 o 
   6  -8   0      103.06      100.39     36.88 o 
   1  -7   0     1352.14     1357.72     28.83 o 
   2  -7   0     3812.06     3932.54     73.62 o 
   3  -7   0     3616.78     3616.74     70.67 o 
   4  -7   0     4922.55     4724.23    113.93 o 
   5  -7   0     3265.82     3250.38     88.55 o 
   6  -7   0     2682.59     2669.05    261.12 o 
   7  -7   0     1325.24     1367.11     86.87 o 
   0  -6   0     5816.28     5979.42    149.42 o 
   1  -6   0     7738.45     7836.00    154.96 o 
   2  -6   0     4032.10     4067.07     70.68 o 
   3  -6   0     4768.52     4943.51     87.63 o 
   4  -6   0     1821.73     1871.03     43.41 o 
   5  -6   0     1244.30     1301.19     87.69 o 
   6  -6   0      182.05      197.36     39.57 o 
   7  -6   0       56.99       43.20     25.10 o 
   1  -5   0      959.76      966.19     18.10 o 
   2  -5   0      903.18      894.08     24.82 o 
   3  -5   0     3218.68     3284.64     62.29 o 
   4  -5   0      914.25      938.84     47.46 o 
   5  -5   0     2588.76     2690.30    125.31 o 
   6  -5   0     1640.54     1560.81     97.46 o 
   7  -5   0     1721.99     1694.29     93.31 o 
   0  -4   0     4444.32     4351.96     99.73 o 
   1  -4   0     7140.40     7378.22    136.93 o 
   2  -4   0     4107.91     4158.52     74.57 o 
   3  -4   0     5276.89     5398.51    193.61 o 
   4  -4   0     3773.04     3898.52    130.29 o 
   5  -4   0     1304.00     1421.61     85.49 o 
   6  -4   0      342.02      341.48     24.25 o 
   7  -4   0      417.39      479.40     63.39 o 
   8  -4   0       69.92       76.47     39.53 o 
   1  -3   0     1963.75     1811.54     25.83 o 
   2  -3   0     1609.90     1761.69     30.24 o 
   3  -3   0     3371.74     3530.95     92.84 o 
   4  -3   0     1969.62     2181.26     92.33 o 
   5  -3   0     3376.61     3419.46    100.88 o 
   6  -3   0     2004.96     1979.91     64.23 o 
   7  -3   0     2867.62     2876.41     91.61 o 
   8  -3   0     1772.71     1741.70    121.15 o 
   0  -2   0     5438.74     5800.25    124.53 o 
   1  -2   0     3881.59     3403.28     74.56 o 
   2  -2   0     4246.36     4580.08     79.65 o 
   3  -2   0     1516.71     1775.21     45.24 o 
   4  -2   0     4514.64     4579.67    168.79 o 
   5  -2   0     1437.29     1437.99     48.07 o 
   6  -2   0     3883.09     3952.36    107.21 o 
   7  -2   0      101.04      101.48     13.04 o 
   8  -2   0      543.07      631.28     52.39 o 
   1  -1   0      174.37      176.36      4.34 o 
   2  -1   0      989.78     1010.62     25.82 o 
   3  -1   0     2587.67     2420.64     80.36 o 
   4  -1   0     2275.59     2208.07     50.41 o 
   5  -1   0     2919.50     2933.20     77.20 o 
   6  -1   0     2951.21     2854.92     68.57 o 
   7  -1   0     2345.46     2405.00     63.89 o 
   8  -1   0     1497.01     1446.01    129.09 o 
   1   0   0    12304.46    11739.25    421.84 o 
   2   0   0    34510.21    32472.64   1342.18 o 
   3   0   0    11262.11    11595.12    355.80 o 
   4   0   0     2661.19     2753.43     57.32 o 
   5   0   0       56.76      109.01     10.06 o 
   6   0   0       47.97       36.27     13.39 o 
   7   0   0      798.96      779.15     32.86 o 
   8   0   0       23.99       18.18      8.45 o 
   1   1   0      179.18      191.54      8.68 o 
   2   1   0     1022.20     1086.20     22.59 o 
   3   1   0     2655.40     2627.76     62.23 o 
   4   1   0     2131.99     1976.51     39.00 o 
   5   1   0     2982.41     2962.07     75.78 o 
   6   1   0     3032.37     3052.31     68.23 o 
   7   1   0     2342.26     2362.33     60.49 o 
   8   1   0     1476.96     1416.13     45.68 o 
   0   2   0     5791.20     6164.67    129.94 o 
   2   2   0     3900.46     4071.56     90.80 o 
   3   2   0     1543.66     1696.74     72.79 o 
   4   2   0     4232.62     4212.43     80.96 o 
   5   2   0     1406.74     1371.96     34.23 o 
   6   2   0     3755.22     3789.36     83.68 o 
   7   2   0       97.47       87.75     14.39 o 
   8   2   0      555.52      599.75     29.17 o 
   1   3   0     2123.57     1993.02     37.39 o 
   2   3   0     1550.78     1658.96     34.74 o 
   3   3   0     3447.12     3499.52     79.76 o 
   4   3   0     2016.32     2106.80     39.51 o 
   5   3   0     3589.16     3647.97     75.44 o 
   6   3   0     2057.22     2107.35     45.57 o 
   7   3   0     2756.25     2691.83     65.07 o 
   8   3   0     1781.91     1720.83    103.81 o 
   0   4   0     4602.75     4726.43    121.99 o 
   1   4   0     7482.38     7777.45    156.39 o 
   2   4   0     4134.61     4177.03     78.08 o 
   3   4   0     5779.46     5952.17    151.78 o 
   4   4   0     3632.16     3597.92     90.35 o 
   5   4   0     1579.87     1607.56     45.87 o 
   6   4   0      374.38      396.89     18.93 o 
   7   4   0      462.42      505.01     21.69 o 
   8   4   0       70.82       67.42     27.11 o 
   1   5   0      854.23      851.96     21.11 o 
   2   5   0      746.39      729.35     18.12 o 
   3   5   0     2915.06     2860.16     64.79 o 
   4   5   0      731.33      726.07     28.58 o 
   5   5   0     2253.55     2183.55     44.00 o 
   6   5   0     1613.03     1554.75     59.19 o 
   7   5   0     1760.32     1815.60    110.90 o 
   0   6   0     5537.39     5258.99    254.16 o 
   1   6   0     7531.24     7633.14    182.33 o 
   2   6   0     4068.24     4213.80    101.67 o 
   3   6   0     4989.42     5058.82    118.29 o 
   4   6   0     1615.83     1417.77    123.47 o 
   5   6   0     1255.70     1292.39     82.32 o 
   6   6   0      163.37      166.83     34.93 o 
   7   6   0       43.92       36.40     41.77 o 
   1   7   0     1440.43     1442.07     42.62 o 
   2   7   0     3856.52     3934.89    134.34 o 
   3   7   0     3805.63     3627.60     83.32 o 
   4   7   0     5207.83     5162.73    309.97 o 
   5   7   0     3369.51     3523.48    250.86 o 
   6   7   0     2773.53     2673.70    157.55 o 
   7   7   0     1289.51     1228.15    105.52 o 
   0   8   0     4219.20     4264.09    162.68 o 
   1   8   0     3102.17     3183.94     78.42 o 
   2   8   0      621.61      658.21     63.75 o 
   3   8   0     2812.10     2776.77    208.11 o 
   4   8   0      547.10      559.85     56.67 o 
   5   8   0     1099.18     1115.06     85.25 o 
   6   8   0       88.64       86.71     33.46 o 
   1   9   0       81.95       -9.53     18.81 o 
   2   9   0       58.41       60.58     23.45 o 
   3   9   0       29.66       28.82     15.39 o 
   4   9   0      235.25      189.55     45.43 o 
   5   9   0      604.36      599.91     70.84 o 
   6   9   0     1246.01     1321.46    114.31 o 
   2  10   0     1817.31     1914.77    108.45 o 
   3  10   0     2229.29     2234.02    140.21 o 
   4  10   0      790.02      898.40     77.68 o 
   5  10   0      792.08      768.20     90.87 o 
   3  11   0      914.98     1096.74     94.53 o 
   4  11   0     1520.15     1534.94    129.21 o 
  -2 -13   1      431.59      379.23     32.11 o 
  -1 -13   1     1681.82     1722.41     57.12 o 
   0 -13   1     1522.68     1573.85     60.73 o 
   1 -13   1     2476.14     2517.51     93.21 o 
   2 -13   1     2067.12     2044.86     83.78 o 
  -3 -12   1     1300.63     1225.72     52.92 o 
  -2 -12   1     1841.24     1886.95     66.64 o 
  -1 -12   1      817.07      808.58     38.33 o 
   0 -12   1      530.91      536.24     28.82 o 
   1 -12   1      329.98      357.22     30.13 o 
   2 -12   1       43.86       35.07     13.29 o 
   3 -12   1      229.81      262.81     30.35 o 
  -4 -11   1      328.28      381.30     54.20 o 
  -3 -11   1      974.50      996.40     42.86 o 
  -2 -11   1      600.59      575.20     29.25 o 
  -1 -11   1     2269.33     2332.60     60.61 o 
   0 -11   1      743.96      737.59     30.92 o 
   1 -11   1     2094.19     2064.50     64.74 o 
   2 -11   1      999.25      892.07     38.10 o 
   3 -11   1     2594.51     2590.98     94.74 o 
   4 -11   1     1251.67     1219.71     57.79 o 
  -5 -10   1     2071.15     2078.61    133.37 o 
  -4 -10   1     1807.92     1744.81     55.06 o 
  -3 -10   1     1498.77     1501.53     41.53 o 
  -2 -10   1     1933.49     2011.93     56.43 o 
  -1 -10   1      812.69      862.05     28.00 o 
   0 -10   1      948.35      990.78     36.75 o 
   1 -10   1       33.75       30.77      7.73 o 
   2 -10   1      126.26       91.59     12.14 o 
   3 -10   1       64.50       65.36     13.04 o 
   4 -10   1      463.36      474.12     56.76 o 
   5 -10   1      664.82      661.46     86.71 o 
  -6  -9   1      325.13      403.05     39.56 o 
  -5  -9   1       40.31       32.37     23.11 o 
  -4  -9   1      142.80      131.01     20.98 o 
  -3  -9   1     2033.67     2061.81     48.11 o 
  -2  -9   1     2019.81     2097.41     46.04 o 
  -1  -9   1     4392.70     4518.63    102.08 o 
   0  -9   1     2937.25     2939.64     63.63 o 
   1  -9   1     6364.14     6293.16    148.14 o 
   2  -9   1     1652.00     1594.26     38.30 o 
   3  -9   1     3993.16     3967.10    107.18 o 
   4  -9   1      654.08      599.03     37.00 o 
   5  -9   1     1472.40     1410.29    105.52 o 
   6  -9   1      296.92      406.94     60.09 o 
  -6  -8   1     2827.91     2735.84    109.20 o 
  -5  -8   1     2314.63     2339.88    105.47 o 
  -4  -8   1     2175.37     2145.56     52.32 o 
  -3  -8   1     1615.26     1623.50     37.52 o 
  -2  -8   1     2093.94     2180.99     48.90 o 
  -1  -8   1      940.94      944.41     25.79 o 
   0  -8   1     1280.81     1277.78     40.22 o 
   1  -8   1      978.88     1003.13     27.70 o 
   2  -8   1       56.64       55.93      6.76 o 
   3  -8   1       23.54       31.44      8.48 o 
   4  -8   1      354.10      368.46     20.05 o 
   5  -8   1      389.89      402.36     62.90 o 
   6  -8   1      758.39      697.86     90.87 o 
  -7  -7   1       57.06       70.67     22.26 o 
  -6  -7   1       83.36       95.64     28.95 o 
  -5  -7   1      454.70      443.86     47.32 o 
  -4  -7   1      909.57      918.80     19.20 o 
  -3  -7   1     2126.96     2185.48     42.26 o 
  -2  -7   1     1519.41     1592.28     42.41 o 
  -1  -7   1     1486.76     1515.13     31.23 o 
   0  -7   1     1807.43     1824.70     35.69 o 
   1  -7   1     2535.80     2499.71     47.45 o 
   2  -7   1     3118.51     3237.41     65.45 o 
   3  -7   1     4055.29     4137.87    113.97 o 
   4  -7   1     2315.61     2255.55     90.56 o 
   5  -7   1     3745.46     3839.31    210.31 o 
   6  -7   1     1357.79     1501.72    179.04 o 
   7  -7   1     1479.44     1649.26    141.67 o 
  -7  -6   1     1015.96      911.88     96.00 o 
  -6  -6   1     1970.33     1951.91     95.02 o 
  -5  -6   1     3725.88     3472.29     77.70 o 
  -4  -6   1     3870.13     3873.88     71.49 o 
  -3  -6   1     4546.09     4787.91     93.22 o 
  -2  -6   1     4846.21     4976.18     92.57 o 
  -1  -6   1     4358.31     4348.29     80.54 o 
   0  -6   1     2991.16     3084.52     52.55 o 
   1  -6   1     1368.35     1319.94     27.96 o 
   2  -6   1      269.15      262.87     16.62 o 
   3  -6   1      151.96      207.13     48.85 o 
   4  -6   1      671.88      673.93     41.69 o 
   5  -6   1     2793.00     2969.99    155.60 o 
   6  -6   1     1584.51     1821.46    118.47 o 
   7  -6   1     1690.54     1832.70    212.26 o 
  -8  -5   1      448.40      442.70     51.60 o 
  -7  -5   1      145.79      129.73     25.37 o 
  -6  -5   1      283.18      328.84     39.45 o 
  -5  -5   1      174.03      159.56     13.77 o 
  -4  -5   1      237.98      261.65     18.44 o 
  -3  -5   1     1360.17     1330.02     23.34 o 
  -2  -5   1     1719.51     1766.77     31.11 o 
  -1  -5   1     7624.10     7560.34    145.39 o 
   0  -5   1     8677.13     8702.16    172.70 o 
   1  -5   1    10490.55    10235.91    215.74 o 
   2  -5   1    11023.93    11367.08    266.55 o 
   3  -5   1     9282.25     9110.70    320.47 o 
   4  -5   1     3929.80     3730.13    170.74 o 
   5  -5   1     1970.19     2095.77    164.14 o 
   6  -5   1     1772.54     1974.13    103.32 o 
   7  -5   1      193.69      197.12     42.50 o 
  -8  -4   1     1671.59     1657.11    109.65 o 
  -7  -4   1     2996.30     2903.62    177.95 o 
  -6  -4   1     2848.96     2703.13     67.99 o 
  -5  -4   1     7126.47     6879.43    149.75 o 
  -4  -4   1     1737.57     1818.13     73.23 o 
  -3  -4   1     4397.57     4499.38     76.91 o 
  -2  -4   1     7675.88     7886.38    143.39 o 
  -1  -4   1       57.38       85.39      5.86 o 
   0  -4   1      295.04      304.09      9.20 o 
   1  -4   1     1240.71     1288.71     27.34 o 
   2  -4   1      433.78      397.71     20.04 o 
   3  -4   1      898.23      828.87     33.32 o 
   4  -4   1      918.38      862.98     59.60 o 
   5  -4   1      261.29      288.47     31.27 o 
   6  -4   1      419.57      437.23     53.74 o 
   7  -4   1      663.44      616.26     43.99 o 
   8  -4   1     1615.11     1611.89     87.99 o 
  -8  -3   1      532.67      495.07     55.05 o 
  -7  -3   1      625.28      634.21     21.32 o 
  -6  -3   1      106.42      109.63     11.38 o 
  -5  -3   1      878.99      866.56     30.76 o 
  -4  -3   1      921.45      882.25     17.98 o 
  -3  -3   1     3203.13     3207.38     62.04 o 
  -2  -3   1     5538.99     5440.96     85.09 o 
  -1  -3   1     6306.37     6507.43    112.76 o 
   0  -3   1    11964.87    11803.04    230.84 o 
   1  -3   1     1319.02     1547.06     24.91 o 
   2  -3   1     6890.41     6826.77    177.77 o 
   3  -3   1     2418.67     2391.57     93.55 o 
   4  -3   1     1553.64     1637.53    105.03 o 
   5  -3   1     1138.43     1170.99     73.52 o 
   6  -3   1     2058.53     1984.46     77.98 o 
   7  -3   1      511.63      526.92     44.69 o 
   8  -3   1      967.76      937.39     63.20 o 
  -8  -2   1     1201.21     1198.24     65.21 o 
  -7  -2   1     1706.15     1672.42     44.76 o 
  -6  -2   1     3614.22     3683.97     94.36 o 
  -5  -2   1     5264.21     5331.42    123.11 o 
  -4  -2   1     6765.43     6835.60    127.05 o 
  -3  -2   1     9495.71     9373.97    220.30 o 
  -2  -2   1     6139.42     6405.13    154.38 o 
  -1  -2   1    11997.31    11265.22    243.46 o 
   0  -2   1     2271.62     2358.21     48.54 o 
   1  -2   1     5000.29     4372.05    147.78 o 
   2  -2   1     1091.58     1056.19     41.04 o 
   3  -2   1      878.53      871.77     38.59 o 
   4  -2   1     1865.19     1848.33     74.26 o 
   5  -2   1     3872.76     3831.50    219.10 o 
   6  -2   1     1966.26     1948.45     88.79 o 
   7  -2   1     1244.72     1148.94     49.04 o 
   8  -2   1     1332.41     1407.39     84.41 o 
  -8  -1   1      115.57      122.20     19.68 o 
  -7  -1   1      460.93      465.00     20.84 o 
  -6  -1   1      568.25      550.58     20.90 o 
  -5  -1   1      717.42      701.55     20.50 o 
  -4  -1   1     2100.63     2067.68     49.11 o 
  -3  -1   1     3168.34     3324.10     61.55 o 
  -2  -1   1    10056.62    10006.35    188.63 o 
  -1  -1   1     2506.21     2592.32     46.75 o 
   1  -1   1     7858.11     7857.72    223.62 o 
   2  -1   1    18900.79    18131.10    905.48 o 
   3  -1   1     8716.68     8735.06    337.81 o 
   4  -1   1     7513.99     7435.83    300.20 o 
   5  -1   1     3994.47     3885.89    119.53 o 
   6  -1   1     4638.37     4659.11    111.35 o 
   7  -1   1      339.89      366.11     23.84 o 
   8  -1   1      601.53      637.91     41.16 o 
  -8   0   1     1395.96     1363.29     48.38 o 
  -7   0   1     1208.53     1211.12     39.65 o 
  -6   0   1     3436.29     3469.26     92.82 o 
  -5   0   1     1249.97     1204.65     58.13 o 
  -4   0   1     1036.98     1070.04     28.17 o 
  -3   0   1      682.44      813.34     19.19 o 
  -2   0   1       65.27       88.76      4.30 o 
  -1   0   1     5657.71     5246.92     73.33 o 
   1   0   1     1280.65     1383.52     23.66 o 
   2   0   1     1378.59     1314.40     31.28 o 
   3   0   1       39.50       10.75      9.77 o 
   4   0   1      254.11      279.75     24.55 o 
   5   0   1      533.96      546.92     18.43 o 
   6   0   1     2109.72     2201.32     53.57 o 
   7   0   1     2393.96     2518.43     66.54 o 
   8   0   1     1353.46     1341.35     59.74 o 
  -8   1   1      121.04       79.50     17.45 o 
  -7   1   1      488.72      504.16     27.35 o 
  -6   1   1      584.34      614.28     20.24 o 
  -5   1   1      672.63      606.82     18.68 o 
  -4   1   1     1935.10     1793.22     44.64 o 
  -3   1   1     3331.58     3416.44     73.05 o 
  -2   1   1     9381.38     8870.11    231.74 o 
  -1   1   1     2513.60     2539.18     52.47 o 
   1   1   1     8351.05     8273.96    310.70 o 
   2   1   1    19453.40    18132.97    481.58 o 
   3   1   1     8684.93     8863.54    243.60 o 
   4   1   1     7959.61     8061.94    182.80 o 
   5   1   1     4192.05     4214.30     88.47 o 
   6   1   1     4555.51     4594.92    105.72 o 
   7   1   1      317.95      353.14     21.52 o 
   8   1   1      547.24      544.31     40.13 o 
  -8   2   1     1202.51     1163.11     49.83 o 
  -7   2   1     1624.09     1620.55     43.65 o 
  -6   2   1     3344.79     3322.98     74.89 o 
  -5   2   1     4986.10     4837.65    168.79 o 
  -4   2   1     6430.57     6373.63    168.78 o 
  -3   2   1     8951.25     8946.12    240.74 o 
  -2   2   1     5626.09     5591.55    139.01 o 
  -1   2   1    12383.34    11540.58    318.44 o 
   0   2   1     2297.40     2438.25     48.89 o 
   1   2   1     5303.10     4550.95    177.33 o 
   2   2   1     1116.35     1053.80     13.05 o 
   3   2   1      905.17      878.37     16.96 o 
   4   2   1     1745.67     1745.64     35.13 o 
   5   2   1     3943.97     3883.20     79.32 o 
   6   2   1     2111.54     2115.08     56.69 o 
   7   2   1     1250.88     1238.92     40.81 o 
   8   2   1     1462.04     1418.58     61.11 o 
  -8   3   1      521.75      533.70     27.36 o 
  -7   3   1      593.56      630.47     32.59 o 
  -6   3   1      107.09      120.69     11.46 o 
  -5   3   1      950.50      933.07     29.05 o 
  -4   3   1     1019.78     1069.15     33.49 o 
  -3   3   1     3436.76     3389.99     81.52 o 
  -2   3   1     5360.77     4969.12    123.45 o 
  -1   3   1     6571.93     6904.57    135.05 o 
   0   3   1    11038.04    10902.45    321.40 o 
   1   3   1     1263.37     1470.92     78.04 o 
   2   3   1     6350.13     6258.13    166.21 o 
   3   3   1     2454.33     2564.19     36.41 o 
   4   3   1     1414.38     1434.79     25.71 o 
   5   3   1     1425.87     1481.51     38.63 o 
   6   3   1     2188.84     2206.99     51.43 o 
   7   3   1      615.85      657.21     29.83 o 
   8   3   1      999.34     1111.15     79.63 o 
  -8   4   1     1649.54     1638.76    104.79 o 
  -7   4   1     3014.68     2905.83     81.32 o 
  -6   4   1     2989.41     2913.67     61.58 o 
  -5   4   1     7080.71     6991.28    209.65 o 
  -4   4   1     1929.94     1995.53     48.21 o 
  -3   4   1     4692.84     4836.35    120.85 o 
  -2   4   1     7483.41     7587.69    204.99 o 
   1   4   1     1137.63     1155.37     32.29 o 
   2   4   1      419.40      376.06     22.30 o 
   3   4   1      981.19      972.11     33.99 o 
   4   4   1     1091.74     1065.07     28.65 o 
   5   4   1      205.88      201.22     13.11 o 
   6   4   1      585.17      611.87     18.71 o 
   7   4   1      546.56      637.28     97.46 o 
   8   4   1     1583.16     1526.64    111.87 o 
  -8   5   1      518.76      706.65     97.95 o 
  -7   5   1      131.21      102.10     29.31 o 
  -6   5   1      305.62      312.49     13.51 o 
  -5   5   1      201.06      195.52     11.79 o 
  -4   5   1      169.57      186.00     28.21 o 
  -3   5   1     1607.51     1584.51     43.72 o 
  -2   5   1     1847.24     1971.14     71.45 o 
  -1   5   1     8065.83     8199.32    212.62 o 
   0   5   1     9320.19     9350.11    263.38 o 
   1   5   1    11074.20    10970.52    321.60 o 
   2   5   1    10674.27    10189.82    321.20 o 
   3   5   1     9662.91     9470.38    297.58 o 
   4   5   1     3684.76     3536.92    161.95 o 
   5   5   1     1973.65     1902.31    103.32 o 
   6   5   1     1534.30     1364.45     98.39 o 
   7   5   1      224.38      171.72     38.10 o 
  -7   6   1     1001.48      869.82    123.35 o 
  -6   6   1     2194.19     2087.20     49.77 o 
  -5   6   1     3445.93     3353.12    121.89 o 
  -4   6   1     3856.26     3872.46    114.44 o 
  -3   6   1     4634.52     4548.49    123.52 o 
  -2   6   1     4569.20     4689.54    119.00 o 
  -1   6   1     4299.71     4339.10    106.93 o 
   0   6   1     2771.46     2774.34    116.51 o 
   1   6   1     1326.25     1308.95     40.43 o 
   2   6   1      286.69      309.91     29.19 o 
   3   6   1      125.85      124.68     17.42 o 
   4   6   1      675.92      756.97     55.20 o 
   5   6   1     2576.20     2568.42    141.67 o 
   6   6   1     1559.35     1544.23    108.21 o 
   7   6   1     1639.06     1695.91    189.06 o 
  -7   7   1       37.55        4.89     27.11 o 
  -6   7   1       90.37       82.56     51.05 o 
  -5   7   1      482.96      439.04     43.60 o 
  -4   7   1      776.07      776.21     28.18 o 
  -3   7   1     2016.70     2061.10     67.42 o 
  -2   7   1     1171.34     1111.86     33.49 o 
  -1   7   1     1426.26     1464.60     51.30 o 
   0   7   1     1545.30     1534.95     82.44 o 
   1   7   1     2430.84     2408.07     69.42 o 
   2   7   1     2885.32     2866.87     91.64 o 
   3   7   1     4340.52     4399.44    139.49 o 
   4   7   1     2168.41     2197.87    180.75 o 
   5   7   1     3839.98     3809.03    283.10 o 
   6   7   1     1312.87     1306.80    101.12 o 
   7   7   1     1530.86     1557.17    125.06 o 
  -6   8   1     2739.83     2907.45    175.14 o 
  -5   8   1     2302.82     2300.71    138.74 o 
  -4   8   1     2358.02     2256.90     57.21 o 
  -3   8   1     1798.62     1873.17     48.15 o 
  -2   8   1     2381.86     2428.86     73.88 o 
  -1   8   1     1095.48     1151.70     42.26 o 
   0   8   1     1396.17     1417.24     43.74 o 
   1   8   1     1050.81     1110.77     40.82 o 
   2   8   1       60.86       80.83     13.36 o 
   3   8   1       13.02       13.19     31.75 o 
   4   8   1      369.92      366.15     46.41 o 
   5   8   1      424.75      347.34     53.98 o 
   6   8   1      816.72      815.35     80.12 o 
  -6   9   1      326.35      239.62    102.59 o 
  -5   9   1       47.29       14.90     41.28 o 
  -4   9   1      136.25      142.35      8.96 o 
  -3   9   1     2140.40     2109.84     54.20 o 
  -2   9   1     1844.41     1787.27     64.00 o 
  -1   9   1     4391.11     4588.22    169.52 o 
   0   9   1     2907.21     2945.07    118.96 o 
   1   9   1     6458.71     6465.93    249.54 o 
   2   9   1     1631.83     1660.77     67.54 o 
   3   9   1     3957.88     3788.02    196.63 o 
   4   9   1      703.30      681.49     65.71 o 
   5   9   1     1498.96     1359.81    109.19 o 
   6   9   1      224.40      140.21     52.76 o 
  -5  10   1     2206.01     2264.80    159.01 o 
  -4  10   1     1791.27     1841.98    129.21 o 
  -3  10   1     1356.19     1274.80     61.31 o 
  -2  10   1     1809.76     1857.86     69.86 o 
  -1  10   1      649.78      596.49     39.81 o 
   0  10   1      873.79      846.12     80.61 o 
   1  10   1       39.04       45.51     12.45 o 
   2  10   1      122.23       92.09     26.87 o 
   3  10   1       64.62       82.80     27.11 o 
   4  10   1      392.76      505.38    101.12 o 
   5  10   1      633.21      692.48    134.10 o 
  -2  11   1      690.41      667.81     33.95 o 
  -1  11   1     2317.16     2446.53    104.54 o 
   0  11   1      831.70      897.18     52.52 o 
   2  11   1     1057.59     1079.64     80.85 o 
   3  11   1     2460.84     2538.62    244.02 o 
   4  11   1     1289.25     1289.46    109.67 o 
   3  12   1      239.61      255.25     53.98 o 
  -1 -13   2      406.98      369.12     28.17 o 
   0 -13   2      388.82      379.10     39.86 o 
   1 -13   2      404.38      398.99     43.03 o 
  -3 -12   2      366.15      433.72     36.40 o 
  -2 -12   2      136.25      113.49     14.64 o 
  -1 -12   2      789.45      783.36     31.05 o 
   0 -12   2      291.52      241.35     24.65 o 
   1 -12   2      760.76      722.17     33.76 o 
   2 -12   2      727.05      718.70     42.04 o 
   3 -12   2     1050.86      971.87     59.39 o 
  -4 -11   2     1053.95      991.04     56.22 o 
  -3 -11   2     2384.39     2324.89     60.00 o 
  -2 -11   2     2177.92     2150.69     56.98 o 
  -1 -11   2     2201.76     2191.20     54.26 o 
   0 -11   2     1668.67     1700.90     40.69 o 
   1 -11   2     1010.52      986.12     28.55 o 
   2 -11   2      273.51      305.12     24.45 o 
   3 -11   2      276.48      276.02     30.57 o 
   4 -11   2       43.66       52.51     23.22 o 
  -5 -10   2      231.60      316.35     46.41 o 
  -4 -10   2      227.30      216.68     29.00 o 
  -3 -10   2      224.65      197.41     30.77 o 
  -2 -10   2       70.73       58.60     13.64 o 
  -1 -10   2     1234.29     1302.78     43.27 o 
   0 -10   2      375.09      386.29     29.96 o 
   1 -10   2     2199.64     2207.42     47.42 o 
   2 -10   2     2151.06     2054.26     69.05 o 
   3 -10   2     3280.75     3233.26    100.11 o 
   4 -10   2     1589.36     1518.89    154.62 o 
   5 -10   2     2429.77     2226.99    150.10 o 
  -6  -9   2     1403.67     1444.40     75.19 o 
  -5  -9   2     2112.32     2234.34     98.19 o 
  -4  -9   2     2664.73     2619.05     49.64 o 
  -3  -9   2     4141.23     4223.01     95.83 o 
  -2  -9   2     3089.83     3034.09     70.81 o 
  -1  -9   2     2247.85     2252.16     55.11 o 
   0  -9   2     1316.09     1324.88     34.12 o 
   1  -9   2     1517.64     1556.11     30.72 o 
   2  -9   2      125.67      117.44      7.17 o 
   3  -9   2      386.35      362.17     30.60 o 
   4  -9   2        1.17       -0.41      7.31 o 
   5  -9   2       13.04       12.18     10.31 o 
   6  -9   2       25.28       53.00     29.56 o 
  -6  -8   2     1345.79     1452.41     80.06 o 
  -5  -8   2      554.15      549.49     19.19 o 
  -4  -8   2      778.80      814.12     24.84 o 
  -3  -8   2      382.72      404.77     16.54 o 
  -2  -8   2      340.96      381.42     19.46 o 
  -1  -8   2     1616.44     1618.59     47.07 o 
   0  -8   2     2565.42     2524.49     51.55 o 
   1  -8   2     6802.82     6733.75    120.25 o 
   2  -8   2     3579.44     3352.14    148.72 o 
   3  -8   2     6422.97     6245.75    178.92 o 
   4  -8   2     2480.00     2517.45     83.23 o 
   5  -8   2     3022.71     3185.67    194.68 o 
   6  -8   2     1321.08     1295.32    118.96 o 
  -7  -7   2      726.21      740.77     76.60 o 
  -6  -7   2     1353.03     1331.88     63.22 o 
  -5  -7   2     1860.60     1788.08     67.69 o 
  -4  -7   2     2650.93     2569.18     78.48 o 
  -3  -7   2     4627.84     4789.32     98.39 o 
  -2  -7   2     4837.09     4923.96     94.91 o 
  -1  -7   2     2111.90     2184.54     47.16 o 
   0  -7   2     4035.66     4076.40     86.08 o 
   1  -7   2     2872.81     2946.71     47.58 o 
   2  -7   2      495.42      471.88     10.43 o 
   3  -7   2     1353.84     1361.39     64.24 o 
   4  -7   2      105.40      151.93     57.89 o 
   5  -7   2       91.07      110.41     33.95 o 
   6  -7   2      151.42      161.70     42.99 o 
   7  -7   2      737.85     1020.77    156.08 o 
  -7  -6   2       87.97       49.44     20.88 o 
  -6  -6   2      422.89      467.81     41.81 o 
  -5  -6   2      136.62      132.88     11.14 o 
  -4  -6   2     1515.45     1487.10     37.65 o 
  -3  -6   2      538.89      587.21     17.31 o 
  -2  -6   2      575.86      575.88     15.21 o 
  -1  -6   2     2160.43     2262.84     46.32 o 
   0  -6   2     1101.41     1134.80     25.01 o 
   1  -6   2     2367.24     2394.90     38.19 o 
   2  -6   2      344.36      406.73     24.77 o 
   3  -6   2     4765.82     4452.90    221.55 o 
   4  -6   2     1402.49     1469.97     92.82 o 
   5  -6   2     2382.21     2456.06    152.66 o 
   6  -6   2     2581.57     2778.97    163.66 o 
   7  -6   2     2207.27     2424.55    167.08 o 
  -7  -5   2     2084.08     2190.47    100.94 o 
  -6  -5   2     3799.22     3731.96    115.64 o 
  -5  -5   2     3262.80     3173.22    100.23 o 
  -4  -5   2     3849.58     3881.04    101.04 o 
  -3  -5   2     2859.88     2859.99     59.32 o 
  -2  -5   2     5052.81     5443.71    106.35 o 
  -1  -5   2     2682.44     2758.64     46.50 o 
   0  -5   2     4832.33     4947.72     80.13 o 
   1  -5   2     3579.14     3604.85     65.43 o 
   2  -5   2     2584.82     2575.17     77.98 o 
   3  -5   2      780.59      889.11     55.20 o 
   4  -5   2      773.87      800.45     62.53 o 
   5  -5   2       75.12       93.06     26.62 o 
   6  -5   2      147.87      147.53     36.88 o 
   7  -5   2      301.16      370.79     52.27 o 
  -8  -4   2     1015.65     1012.09     67.99 o 
  -7  -4   2     1221.53     1258.87     69.19 o 
  -6  -4   2      776.44      886.50     59.79 o 
  -5  -4   2     1939.85     1925.40     63.53 o 
  -4  -4   2      484.68      475.81     19.89 o 
  -3  -4   2     1335.98     1297.94     31.08 o 
  -2  -4   2      581.81      572.69     14.15 o 
  -1  -4   2     4031.64     4057.38     64.74 o 
   0  -4   2     7551.18     7470.39    134.29 o 
   1  -4   2     7206.15     7030.52    148.73 o 
   2  -4   2    11726.39    11310.32    562.78 o 
   3  -4   2     4922.75     5110.70    212.02 o 
   4  -4   2     9358.98     9292.72    510.02 o 
   5  -4   2     3990.73     3721.09    183.20 o 
   6  -4   2     1798.65     1788.49    159.99 o 
   7  -4   2      793.77      735.82     49.34 o 
   8  -4   2      935.71      951.41     67.17 o 
  -8  -3   2      381.18      448.52     38.82 o 
  -7  -3   2      943.60      967.40     80.12 o 
  -6  -3   2     2302.52     2116.36     49.44 o 
  -5  -3   2     3445.43     3117.14    172.30 o 
  -4  -3   2     4130.35     4066.63     81.36 o 
  -3  -3   2     8554.64     8860.15    213.44 o 
  -2  -3   2     9054.11     8638.23    201.94 o 
  -1  -3   2     9030.10     8629.16    194.76 o 
   0  -3   2    14336.93    13567.29    422.66 o 
   1  -3   2     3613.79     3517.96     70.26 o 
   2  -3   2     6663.93     6688.15    299.71 o 
   3  -3   2      918.50      913.54     67.90 o 
   4  -3   2      227.58      215.93     27.60 o 
   5  -3   2      747.71      760.39     55.94 o 
   6  -3   2     1021.03     1105.78     73.03 o 
   7  -3   2      603.82      593.83     88.67 o 
   8  -3   2      821.75      889.05     59.76 o 
  -8  -2   2      935.51      957.00     64.97 o 
  -7  -2   2     2098.08     2065.65     57.21 o 
  -6  -2   2      511.17      476.32     30.65 o 
  -5  -2   2     1009.59      945.25     21.85 o 
  -4  -2   2      354.65      348.58     14.77 o 
  -3  -2   2      433.86      416.08     16.13 o 
  -2  -2   2     1299.98     1195.71     23.48 o 
  -1  -2   2     1496.80     1531.55     32.27 o 
   0  -2   2    17711.25    16435.19    534.12 o 
   1  -2   2      270.44      371.14     14.49 o 
   2  -2   2     7979.04     8216.58    295.68 o 
   3  -2   2     7218.19     7187.42    280.66 o 
   4  -2   2     4320.48     4502.49    175.87 o 
   5  -2   2     3742.88     3778.49    171.23 o 
   6  -2   2     3442.83     3422.60    125.43 o 
   7  -2   2     1252.80     1260.88     52.35 o 
   8  -2   2     1905.43     1914.19    100.27 o 
  -8  -1   2      810.12      879.36     63.91 o 
  -7  -1   2     1503.52     1518.67     48.94 o 
  -6  -1   2     2460.45     2455.32     66.91 o 
  -5  -1   2     2635.52     2687.57     63.36 o 
  -4  -1   2     5074.48     5007.14    299.67 o 
  -3  -1   2    11622.38    11881.96    237.73 o 
  -2  -1   2     6378.22     6588.16    127.83 o 
  -1  -1   2     8867.38     8626.60    215.61 o 
   0  -1   2     6193.80     6297.94    140.26 o 
   1  -1   2     6511.25     5857.53    140.24 o 
   2  -1   2      201.82      208.44     10.89 o 
   3  -1   2      160.63      141.18     15.88 o 
   4  -1   2      892.69      870.55     42.99 o 
   5  -1   2     2158.04     2203.00     92.82 o 
   6  -1   2      837.81      918.80     35.85 o 
   7  -1   2     1483.68     1578.60     49.15 o 
   8  -1   2      633.53      686.94     50.24 o 
  -8   0   2      230.51      181.43     35.86 o 
  -7   0   2     1555.10     1592.63     43.33 o 
  -6   0   2      101.04      108.61     12.23 o 
  -5   0   2      922.25     1005.59     29.10 o 
  -4   0   2      117.94       94.64     24.91 o 
  -3   0   2      728.40      737.05     14.92 o 
  -2   0   2     2349.26     2364.81     42.76 o 
  -1   0   2       46.90       36.21     11.97 o 
   0   0   2     8487.50     8135.52    201.56 o 
   1   0   2     1115.89     1309.35     31.86 o 
   2   0   2     4447.56     4301.92     92.40 o 
   3   0   2     4262.65     4710.85    116.67 o 
   4   0   2     4017.17     4294.62    152.66 o 
   5   0   2     3638.66     3626.13    112.73 o 
   6   0   2     4676.91     4641.42    110.77 o 
   7   0   2      852.69      869.26     32.98 o 
   8   0   2     1877.73     1810.92    116.64 o 
  -8   1   2      914.12      995.93     39.23 o 
  -7   1   2     1597.04     1618.10     43.51 o 
  -6   1   2     2461.19     2454.25     60.38 o 
  -5   1   2     2701.65     2653.06     77.58 o 
  -4   1   2     4865.39     4984.72    130.56 o 
  -3   1   2    11084.56    11435.99    330.63 o 
  -2   1   2     5951.51     6025.00    100.45 o 
  -1   1   2     7526.94     7101.21    189.47 o 
   0   1   2     5624.68     5307.36    144.97 o 
   1   1   2     5859.49     5093.60    116.04 o 
   3   1   2      181.02      184.71     10.63 o 
   4   1   2      954.94      923.37     33.96 o 
   5   1   2     2079.40     2074.25     65.40 o 
   6   1   2      718.29      763.77     33.03 o 
   7   1   2     1354.15     1434.69     52.54 o 
   8   1   2      589.66      611.73     35.18 o 
  -8   2   2     1050.58     1056.82     41.12 o 
  -7   2   2     2054.47     2082.56     59.22 o 
  -6   2   2      522.13      505.57     22.70 o 
  -5   2   2     1049.91      987.93     30.92 o 
  -4   2   2      366.84      388.76     18.69 o 
  -3   2   2      474.19      507.76     31.51 o 
  -2   2   2     1097.21      943.00     25.30 o 
  -1   2   2     1741.84     1883.27     36.87 o 
   0   2   2    17070.02    15590.67    405.65 o 
   1   2   2      265.45      358.44     23.92 o 
   2   2   2     8294.25     8249.92    171.68 o 
   3   2   2     7204.79     7368.44    165.24 o 
   4   2   2     4173.63     4288.83     73.50 o 
   5   2   2     3983.24     4219.19     91.80 o 
   6   2   2     3475.82     3506.44    134.04 o 
   7   2   2     1371.49     1430.85     51.30 o 
   8   2   2     1892.22     1822.46     71.35 o 
  -8   3   2      324.16      320.21     20.50 o 
  -7   3   2      840.22      804.01     33.65 o 
  -6   3   2     2180.03     2102.04     71.69 o 
  -5   3   2     3206.20     3175.31     84.28 o 
  -4   3   2     4573.84     4762.77    129.95 o 
  -3   3   2     8733.54     8909.48    243.70 o 
  -2   3   2     9591.76     9378.48    251.26 o 
  -1   3   2     8937.43     8331.36    206.46 o 
   0   3   2    14547.47    13874.06    419.27 o 
   1   3   2     3359.78     3230.94     79.88 o 
   2   3   2     6422.47     6038.11    160.51 o 
   3   3   2      785.65      744.96     29.85 o 
   4   3   2      221.89      231.99      7.63 o 
   5   3   2      774.04      793.31     19.70 o 
   6   3   2     1096.55     1097.45     28.59 o 
   7   3   2      632.08      630.47     29.61 o 
  -8   4   2     1049.45      984.62     74.26 o 
  -7   4   2     1201.66     1237.24     41.20 o 
  -6   4   2      775.77      860.88     51.31 o 
  -5   4   2     1845.66     1799.31     52.23 o 
  -4   4   2      509.48      553.42     26.01 o 
  -3   4   2     1368.47     1285.16     34.50 o 
  -2   4   2      493.18      467.37     18.72 o 
  -1   4   2     4015.03     4108.67     87.38 o 
   0   4   2     7375.35     7211.60    186.85 o 
   1   4   2     6977.47     6945.48    284.93 o 
   2   4   2    11490.90    11038.38    342.04 o 
   3   4   2     5050.93     4919.80    156.72 o 
   4   4   2     8898.58     8573.39    277.56 o 
   5   4   2     4178.63     4009.09     84.00 o 
   6   4   2     1614.86     1537.35     28.02 o 
   7   4   2      848.58      780.42    112.12 o 
  -7   5   2     1956.13     1952.01     51.78 o 
  -6   5   2     3930.14     3869.17    112.99 o 
  -5   5   2     3281.54     3226.02     88.68 o 
  -4   5   2     3787.29     3721.64     99.89 o 
  -3   5   2     2737.77     2721.76     70.02 o 
  -2   5   2     5045.43     5335.55    194.68 o 
  -1   5   2     2976.43     3248.18     74.17 o 
   0   5   2     4746.56     4998.50    134.27 o 
   1   5   2     3380.19     3365.15    114.60 o 
   2   5   2     2688.77     2846.91     78.02 o 
   3   5   2      769.59      713.53     34.34 o 
   4   5   2      749.11      760.54     43.11 o 
   5   5   2       82.03       79.63     25.16 o 
   6   5   2      187.35      181.00     34.69 o 
   7   5   2      288.78      237.91     48.85 o 
  -7   6   2       94.17       13.43     40.55 o 
  -6   6   2      519.59      481.19     23.36 o 
  -5   6   2      108.27      142.87     19.91 o 
  -4   6   2     1571.59     1494.11     43.90 o 
  -3   6   2      524.87      570.68     31.39 o 
  -2   6   2      545.30      531.76     25.40 o 
  -1   6   2     2085.51     2113.85     50.48 o 
   0   6   2     1299.35     1459.76     42.19 o 
   1   6   2     2800.15     2836.04     72.63 o 
   2   6   2      304.92      350.57     37.13 o 
   3   6   2     5531.57     5369.83    162.67 o 
   4   6   2     1257.52     1264.05     55.95 o 
   5   6   2     2734.50     2807.06    149.00 o 
   6   6   2     2430.03     2321.96    149.98 o 
   7   6   2     2217.73     2192.74    154.86 o 
  -7   7   2      791.54      788.48     76.94 o 
  -6   7   2     1468.31     1660.50    155.35 o 
  -5   7   2     1801.17     1805.40     54.73 o 
  -4   7   2     2611.52     2544.32     69.34 o 
  -3   7   2     4388.68     4283.50    123.19 o 
  -2   7   2     4514.52     4413.82    162.19 o 
  -1   7   2     2190.75     2358.55     58.27 o 
   0   7   2     4021.92     3978.41    119.87 o 
   1   7   2     2920.48     3006.35     86.24 o 
   2   7   2      579.31      596.47     28.23 o 
   3   7   2     1461.14     1500.23     75.84 o 
   4   7   2      117.69      145.95     25.92 o 
   5   7   2       78.28       92.09     30.78 o 
   6   7   2      148.57      149.49     39.33 o 
   7   7   2      663.88      612.37    146.31 o 
  -6   8   2     1289.34     1532.99    111.38 o 
  -5   8   2      523.54      516.65     25.40 o 
  -4   8   2      769.30      841.98     53.37 o 
  -3   8   2      403.21      441.63     34.44 o 
  -2   8   2      341.70      353.20     37.62 o 
  -1   8   2     1718.31     1790.93     95.75 o 
   0   8   2     2268.93     2210.01     79.66 o 
   1   8   2     6763.13     6525.75    223.02 o 
   2   8   2     3208.68     3100.91    120.52 o 
   3   8   2     6137.35     5991.82    265.57 o 
   4   8   2     2235.64     2099.43    135.57 o 
   5   8   2     2946.85     2950.44    270.40 o 
   6   8   2     1347.82     1245.49    110.16 o 
  -6   9   2     1385.11     1405.97    119.93 o 
  -5   9   2     2165.17     2317.56    148.51 o 
  -4   9   2     2781.06     2865.93     88.18 o 
  -3   9   2     4115.67     4356.42    152.18 o 
  -2   9   2     3262.52     3324.17    117.49 o 
  -1   9   2     2390.12     2468.76    128.48 o 
   0   9   2     1355.09     1417.44     48.14 o 
   1   9   2     1566.88     1546.51     66.14 o 
   2   9   2      206.42      257.39     19.15 o 
   3   9   2      381.46      439.47     33.58 o 
   4   9   2        2.42        8.79     14.41 o 
   5   9   2        8.09       27.36     22.72 o 
   6   9   2       40.99        1.47     27.11 o 
  -3  10   2      212.29      244.26     18.08 o 
  -2  10   2       98.94      134.34     14.90 o 
  -1  10   2     1302.79     1351.99     93.31 o 
   0  10   2      397.33      406.05     25.48 o 
   1  10   2     2416.89     2539.93     84.98 o 
   2  10   2     2413.66     2380.02    105.64 o 
   3  10   2     3308.25     3152.55    125.97 o 
   4  10   2     1673.20     1604.07    116.27 o 
   5  10   2     2394.71     2271.64    166.10 o 
  -3  11   2     2419.89     2331.73    116.02 o 
  -2  11   2     2238.18     2319.51    128.73 o 
  -1  11   2     2186.60     2320.00    143.87 o 
   0  11   2     1675.80     1794.60     90.38 o 
   1  11   2      926.89      924.57     61.04 o 
   2  11   2      249.57      251.70     30.35 o 
   3  11   2      230.17      348.81     50.56 o 
   4  11   2       44.87       49.83     53.49 o 
  -2  12   2      180.67       47.39     31.51 o 
  -1  12   2      725.14      836.84     86.22 o 
   0  12   2      313.31      296.05     34.93 o 
   1  12   2      677.19      661.71     62.29 o 
   2  12   2      772.21      671.97     76.21 o 
   3  12   2      986.07     1051.79    158.28 o 
  -1 -13   3       64.80       96.60     23.94 o 
   0 -13   3      217.77      205.71     33.96 o 
   1 -13   3      551.29      530.23     48.17 o 
  -3 -12   3     1090.13     1158.74     74.83 o 
  -2 -12   3     1914.76     1891.67     61.20 o 
  -1 -12   3     1666.73     1583.41     47.76 o 
   0 -12   3     1338.59     1305.14     41.59 o 
   1 -12   3     1054.81     1015.68     76.50 o 
   2 -12   3      561.94      481.97     45.59 o 
   3 -12   3      453.33      441.86     43.00 o 
  -4 -11   3      580.53      585.45     42.54 o 
  -3 -11   3      117.74      104.60     18.06 o 
  -2 -11   3      251.31      281.90     16.80 o 
  -1 -11   3      566.92      602.69     23.80 o 
   0 -11   3       96.84       84.85     10.04 o 
   1 -11   3      976.10     1012.06     25.69 o 
   2 -11   3      255.60      270.09     47.26 o 
   3 -11   3      783.61      745.09    160.97 o 
   4 -11   3      565.71      587.12     61.83 o 
  -5 -10   3      754.93      728.59     50.16 o 
  -4 -10   3     1595.98     1555.69     50.57 o 
  -3 -10   3     1795.10     1689.22     54.54 o 
  -2 -10   3     2212.94     2161.10     51.90 o 
  -1 -10   3     1978.49     2011.34     44.12 o 
   0 -10   3     2091.29     2085.87     47.54 o 
   1 -10   3     2552.83     2579.21     49.55 o 
   2 -10   3     1125.03     1151.05     25.24 o 
   3 -10   3     1335.74     1316.14     62.20 o 
   4 -10   3      709.04      697.67     45.35 o 
   5 -10   3      196.41      158.48     49.95 o 
  -6  -9   3      994.25      962.74     78.05 o 
  -5  -9   3      432.19      403.87     35.54 o 
  -4  -9   3     1788.06     1829.55     53.87 o 
  -3  -9   3      932.04      931.61     40.09 o 
  -2  -9   3     1614.07     1613.41     37.80 o 
  -1  -9   3       34.73       38.62      7.48 o 
   0  -9   3      313.21      313.01     12.67 o 
   1  -9   3      827.37      813.76     21.00 o 
   2  -9   3      869.38      876.36     13.80 o 
   3  -9   3     3504.56     3616.39    148.88 o 
   4  -9   3     2128.75     2113.93     85.26 o 
   5  -9   3     3474.76     3518.20    132.80 o 
   6  -9   3     1671.24     1818.78    155.11 o 
  -6  -8   3      768.68      742.76     49.75 o 
  -5  -8   3     1116.07     1098.22     36.49 o 
  -4  -8   3      847.11      852.34     42.24 o 
  -3  -8   3     3409.73     3402.14     92.42 o 
  -2  -8   3     3369.83     3366.02     63.31 o 
  -1  -8   3     3590.63     3551.41     76.04 o 
   0  -8   3     5478.49     5210.88     94.90 o 
   1  -8   3     3796.94     3712.68     62.76 o 
   2  -8   3     2918.82     3064.17     59.87 o 
   3  -8   3     3793.98     3826.37    195.17 o 
   4  -8   3      298.71      407.67     52.27 o 
   5  -8   3      423.68      494.88     68.64 o 
   6  -8   3      224.33      303.13     65.22 o 
  -7  -7   3     1022.95     1024.07     67.65 o 
  -6  -7   3     1654.61     1703.01     91.83 o 
  -5  -7   3      673.23      641.02     27.67 o 
  -4  -7   3      383.95      405.85     23.62 o 
  -3  -7   3      657.85      655.20     23.95 o 
  -2  -7   3      137.08      138.61     10.86 o 
  -1  -7   3     1830.02     1762.69     33.29 o 
   0  -7   3      444.23      437.71     16.11 o 
   1  -7   3     2646.02     2511.81     41.72 o 
   2  -7   3     1026.27     1068.16     71.32 o 
   3  -7   3     2786.48     2691.77    149.73 o 
   4  -7   3      802.66      905.97    118.96 o 
   5  -7   3     1701.33     1661.72    118.47 o 
   6  -7   3     1045.07     1113.35     98.93 o 
   7  -7   3     1631.19     1512.23    223.01 o 
  -7  -6   3      267.60      257.58     40.16 o 
  -6  -6   3     1008.70     1062.38     57.34 o 
  -5  -6   3     2034.63     2093.38     63.18 o 
  -4  -6   3     1859.22     1833.53     50.21 o 
  -3  -6   3     5749.65     5654.02    120.69 o 
  -2  -6   3     5307.48     5277.72    123.66 o 
  -1  -6   3     3403.29     3529.49     60.20 o 
   0  -6   3     6809.64     6994.72    120.18 o 
   1  -6   3     2650.83     2664.13     48.73 o 
   2  -6   3     1098.86     1110.90    104.79 o 
   3  -6   3     1386.67     1368.85     86.71 o 
   4  -6   3       37.15       59.36     23.20 o 
   5  -6   3      259.86      388.38     49.34 o 
   6  -6   3       37.00       60.09     28.82 o 
   7  -6   3       41.41       53.25     31.51 o 
  -7  -5   3     1514.46     1528.83     97.77 o 
  -6  -5   3     2013.46     2109.90     74.14 o 
  -5  -5   3     1714.60     1717.44     46.36 o 
  -4  -5   3     1389.67     1486.52     44.81 o 
  -3  -5   3       17.60       18.44      6.49 o 
  -2  -5   3      953.58      892.94     22.00 o 
  -1  -5   3      669.17      663.39     23.90 o 
   0  -5   3     2091.39     1901.13     78.58 o 
   1  -5   3      807.60      781.96     13.37 o 
   2  -5   3     4190.92     4152.95    174.65 o 
   3  -5   3     2367.66     2467.29    176.85 o 
   4  -5   3     2175.00     2377.65    124.57 o 
   5  -5   3     5282.40     5371.33    273.33 o 
   6  -5   3     2311.37     2290.45    139.72 o 
   7  -5   3     1866.98     1791.18    129.46 o 
  -8  -4   3       96.66       83.37     22.96 o 
  -7  -4   3      433.85      478.05     41.63 o 
  -6  -4   3      787.75      758.68     56.65 o 
  -5  -4   3     3434.55     3562.06     82.86 o 
  -4  -4   3     4352.05     4241.49     87.86 o 
  -3  -4   3     2835.30     2900.21     75.25 o 
  -2  -4   3     7295.91     7307.59    170.45 o 
  -1  -4   3    10271.94    10200.42    242.36 o 
   0  -4   3     6907.24     6985.24    187.40 o 
   1  -4   3     3559.09     3563.90     84.30 o 
   2  -4   3     3540.96     3565.25    147.53 o 
   3  -4   3     3338.73     3326.12    143.14 o 
   4  -4   3     2255.75     2254.05    114.31 o 
   5  -4   3      377.11      511.49     41.52 o 
   6  -4   3      541.36      631.42     55.69 o 
   7  -4   3       73.25       70.10     29.56 o 
  -8  -3   3     1110.83     1123.07     84.26 o 
  -7  -3   3     1860.22     1909.49    127.09 o 
  -6  -3   3      868.38      861.27     37.76 o 
  -5  -3   3     2796.63     2753.29     67.65 o 
  -4  -3   3     1024.38     1010.77     30.85 o 
  -3  -3   3      306.14      339.03     13.15 o 
  -2  -3   3     2187.83     2255.78     46.74 o 
  -1  -3   3      117.12       85.49      9.21 o 
   0  -3   3      679.67      695.06     25.30 o 
   1  -3   3      470.85      509.56     21.37 o 
   2  -3   3     5326.81     5124.68    116.51 o 
   3  -3   3      940.14      923.56     55.20 o 
   4  -3   3     4759.75     4699.61    195.65 o 
   5  -3   3     4298.72     4245.03    266.00 o 
   6  -3   3     5910.81     5967.57    282.37 o 
   7  -3   3     1949.52     1849.82     77.85 o 
   8  -3   3     2602.77     2569.97    114.75 o 
  -8  -2   3       32.93       45.24     15.61 o 
  -7  -2   3      524.69      560.66     42.80 o 
  -6  -2   3      833.71      890.73     93.55 o 
  -5  -2   3      993.14     1019.04     40.55 o 
  -4  -2   3     3085.85     3177.82     71.80 o 
  -3  -2   3     5427.32     5842.91    124.49 o 
  -2  -2   3     9057.89     8997.14    211.64 o 
  -1  -2   3    10403.78     9966.03    280.91 o 
   0  -2   3    15546.56    14906.96    465.46 o 
   1  -2   3    10883.45    10322.96    341.36 o 
   2  -2   3     6993.87     6750.40    163.27 o 
   3  -2   3     5044.79     5095.35    140.70 o 
   4  -2   3     2481.39     2427.72    102.59 o 
   5  -2   3      115.57      112.60     32.00 o 
   6  -2   3       77.59       84.51     21.25 o 
   7  -2   3      470.40      523.25     41.66 o 
   8  -2   3      227.74      261.92     37.80 o 
  -8  -1   3     1494.47     1483.97     74.18 o 
  -7  -1   3     3050.94     3012.93    110.80 o 
  -6  -1   3      751.36      731.32     54.23 o 
  -5  -1   3     4209.45     3961.88    109.91 o 
  -4  -1   3     1406.68     1430.81     39.11 o 
  -3  -1   3     4775.36     4724.89    114.97 o 
  -2  -1   3      453.37      363.55     12.63 o 
  -1  -1   3     1593.21     1418.97     38.62 o 
   0  -1   3     3428.13     3133.89     75.99 o 
   1  -1   3     1037.47      914.34     27.06 o 
   2  -1   3     9769.42     9437.65    252.07 o 
   3  -1   3     3524.02     3665.61     92.65 o 
   4  -1   3     3184.25     3188.36    122.86 o 
   5  -1   3     1256.81     1250.13     65.46 o 
   6  -1   3     3433.30     3347.00    104.06 o 
   7  -1   3      850.43      851.10     40.32 o 
   8  -1   3     2091.07     2039.71    133.25 o 
  -8   0   3      219.07      228.65     32.17 o 
  -7   0   3      441.18      424.41     63.19 o 
  -6   0   3     3704.11     3628.95     96.53 o 
  -5   0   3     3880.03     3948.61    100.54 o 
  -4   0   3     3060.98     3169.73     74.99 o 
  -3   0   3     9365.36     9241.34    207.38 o 
  -2   0   3     1133.91     1244.25     28.93 o 
  -1   0   3     7016.71     7194.42    189.31 o 
   0   0   3     1865.80     2195.93     74.26 o 
   1   0   3      172.21       77.66      9.77 o 
   2   0   3     4979.04     5042.11    125.93 o 
   3   0   3      493.10      546.71     17.28 o 
   4   0   3      180.91      161.00     29.43 o 
   5   0   3        5.56       29.56     11.97 o 
   6   0   3      544.63      557.68     29.39 o 
   7   0   3        0.40        4.98      7.10 o 
   8   0   3        5.41        3.42     11.19 o 
  -8   1   3     1588.37     1605.85     66.76 o 
  -7   1   3     3049.41     3060.48     76.88 o 
  -6   1   3      753.84      770.37     58.62 o 
  -5   1   3     4142.87     3837.80    100.94 o 
  -4   1   3     1603.84     1668.15     55.33 o 
  -3   1   3     4801.45     4908.34     98.70 o 
  -2   1   3      476.73      393.06     26.62 o 
  -1   1   3     1612.11     1509.83     39.47 o 
   0   1   3     3357.32     3172.35     77.22 o 
   1   1   3     1289.27     1191.53     28.26 o 
   2   1   3     9963.50     9618.55    255.02 o 
   3   1   3     3812.19     3901.83     96.65 o 
   4   1   3     3097.03     3163.85     86.10 o 
   5   1   3     1271.55     1367.10     64.84 o 
   6   1   3     3321.84     3159.17     91.22 o 
   7   1   3      704.34      675.75     28.73 o 
   8   1   3     2037.87     1905.00    147.53 o 
  -8   2   3       16.22       15.48      8.82 o 
  -7   2   3      631.45      671.17     34.07 o 
  -6   2   3      885.01      856.90     32.11 o 
  -5   2   3     1134.69     1141.85     35.50 o 
  -4   2   3     3383.40     3512.16     95.03 o 
  -3   2   3     5582.52     5900.64    253.30 o 
  -2   2   3     9431.59     9466.63    282.99 o 
  -1   2   3    10410.44     9891.61    282.65 o 
   0   2   3    15149.30    14846.15    488.87 o 
   1   2   3    10987.58    10512.52    294.76 o 
   2   2   3     7216.78     7116.79    169.73 o 
   3   2   3     4749.35     4751.88    101.02 o 
   4   2   3     2409.02     2357.43     59.98 o 
   5   2   3      142.82      149.00     58.09 o 
   6   2   3       62.98       69.19     10.49 o 
   7   2   3      448.27      535.40     45.62 o 
  -8   3   3     1226.80     1165.51    101.30 o 
  -7   3   3     1772.97     1735.35     71.64 o 
  -6   3   3     1050.80     1090.40     37.31 o 
  -5   3   3     2660.56     2554.82     83.99 o 
  -4   3   3     1225.76     1289.79     52.88 o 
  -3   3   3      248.81      224.48     21.74 o 
  -2   3   3     2286.74     2423.67     42.20 o 
  -1   3   3      131.08      107.51      6.20 o 
   0   3   3      690.10      701.15     19.66 o 
   1   3   3      389.87      391.85     12.90 o 
   2   3   3     5167.75     5033.76     96.21 o 
   3   3   3     1168.76     1206.11     23.57 o 
   4   3   3     4421.99     4281.14     71.33 o 
   5   3   3     4216.56     4345.63     95.12 o 
   6   3   3     5609.60     5847.13    131.41 o 
   7   3   3     2022.41     2088.54     60.95 o 
  -8   4   3       93.00       39.43     11.02 o 
  -7   4   3      409.18      446.87     27.99 o 
  -6   4   3      739.89      757.06     47.51 o 
  -5   4   3     3188.74     3239.64    109.36 o 
  -4   4   3     4145.41     4082.81    127.56 o 
  -3   4   3     2635.45     2699.59     99.66 o 
  -2   4   3     6603.95     6832.22    177.15 o 
  -1   4   3    10351.92    10332.68    286.25 o 
   0   4   3     6443.61     6558.14    174.10 o 
   1   4   3     3783.75     3902.11     98.97 o 
   2   4   3     3700.19     3796.50    102.89 o 
   3   4   3     3276.04     3206.27    129.70 o 
   4   4   3     2322.86     2212.03     74.96 o 
   5   4   3      385.88      344.17     24.57 o 
   6   4   3      511.64      527.17     32.40 o 
   7   4   3       79.96       95.51     31.27 o 
  -7   5   3     1419.36     1374.81     58.99 o 
  -6   5   3     2034.50     2054.66     68.37 o 
  -5   5   3     1661.52     1559.38     52.35 o 
  -4   5   3     1500.44     1586.72     54.23 o 
  -3   5   3        1.79        2.93     16.12 o 
  -2   5   3     1003.70      879.04     42.38 o 
  -1   5   3      678.25      663.82     19.29 o 
   0   5   3     2003.07     1874.22     48.50 o 
   1   5   3      937.83      927.35     30.42 o 
   2   5   3     4009.02     3964.81    150.59 o 
   3   5   3     2443.69     2419.67    144.36 o 
   4   5   3     2211.62     2276.15     81.33 o 
   5   5   3     5572.48     5500.97    189.31 o 
   6   5   3     2309.21     2259.92    140.70 o 
  -7   6   3      251.44      120.91     37.86 o 
  -6   6   3     1071.61     1032.47     54.92 o 
  -5   6   3     2041.28     2083.89     65.53 o 
  -4   6   3     2020.02     2080.63    105.77 o 
  -3   6   3     5902.94     6120.24    229.85 o 
  -2   6   3     5139.80     5195.22    245.00 o 
  -1   6   3     3537.04     3496.34     93.39 o 
   0   6   3     6744.69     6673.92    378.24 o 
   1   6   3     2580.10     2546.86     74.35 o 
   2   6   3      889.01      888.80     70.84 o 
   3   6   3     1402.09     1323.20     54.62 o 
   4   6   3       52.90       52.17     18.56 o 
   5   6   3      318.91      313.39     47.63 o 
   6   6   3       46.96       59.11     47.88 o 
  -6   7   3     1802.12     1905.98     76.21 o 
  -5   7   3      647.14      581.10     51.78 o 
  -4   7   3      308.80      290.67     39.81 o 
  -3   7   3      556.20      505.13     32.24 o 
  -2   7   3      119.38      112.12     17.59 o 
  -1   7   3     1826.82     1857.65     57.97 o 
   0   7   3      538.91      533.49     28.28 o 
   1   7   3     2654.11     2470.86    111.26 o 
   2   7   3      862.46      848.29     40.24 o 
   3   7   3     2776.64     2717.66     95.71 o 
   4   7   3      730.41      768.22     55.97 o 
   5   7   3     1716.51     1665.14    115.29 o 
   6   7   3      955.90      923.07     94.29 o 
   7   7   3     1684.87     1689.32    138.74 o 
  -5   8   3     1143.17     1060.10     45.68 o 
  -4   8   3      894.05      904.01     40.06 o 
  -3   8   3     3588.49     3525.68    126.28 o 
  -2   8   3     3573.79     3688.12    138.50 o 
  -1   8   3     3756.10     3837.10    115.38 o 
   0   8   3     5687.08     5568.86    160.28 o 
   1   8   3     3905.37     3819.57    157.32 o 
   2   8   3     2954.06     3020.36    117.66 o 
   3   8   3     3648.67     3357.99    123.78 o 
   4   8   3      266.51      280.37     39.75 o 
   5   8   3      400.60      496.59     62.29 o 
   6   8   3      216.68      353.45     59.36 o 
  -4   9   3     1792.62     1796.06     70.84 o 
  -3   9   3      915.11      936.75     68.39 o 
  -2   9   3     1594.76     1630.70     70.10 o 
  -1   9   3       36.38       48.72      9.58 o 
   0   9   3      333.58      320.14     32.98 o 
   1   9   3      788.42      763.12     46.64 o 
   2   9   3      944.17      942.93     45.99 o 
   3   9   3     3518.71     3435.59    151.59 o 
   4   9   3     2138.80     2170.64    113.09 o 
   5   9   3     3480.24     3491.24    323.40 o 
   6   9   3     1655.41     1621.41    141.67 o 
  -4  10   3     1520.93     1487.56     59.36 o 
  -3  10   3     1641.39     1515.16     68.15 o 
  -2  10   3     2209.59     2195.43     90.38 o 
  -1  10   3     1758.59     1742.57     86.22 o 
   0  10   3     2019.06     2096.94     84.49 o 
   1  10   3     2617.78     2682.47    109.22 o 
   2  10   3     1165.78     1185.67     58.11 o 
   3  10   3     1342.81     1273.14     82.72 o 
   4  10   3      716.40      724.48     76.94 o 
   5  10   3      222.58      135.57     46.17 o 
  -3  11   3      160.85      255.01     32.98 o 
  -2  11   3      267.35      310.70     29.07 o 
  -1  11   3      562.10      509.78     44.21 o 
   0  11   3       90.33       77.06     15.79 o 
   1  11   3      917.09      970.46     70.23 o 
   2  11   3      307.34      313.03     58.87 o 
   3  11   3      805.67      810.41     55.96 o 
   4  11   3      732.70      749.64     81.10 o 
  -2  12   3     1915.31     1897.92     95.26 o 
  -1  12   3     1686.70     1638.27     89.40 o 
   0  12   3     1389.08     1381.55     84.76 o 
   1  12   3     1144.27     1206.64     61.56 o 
   2  12   3      612.99      642.50     47.11 o 
   3  12   3      481.80      527.12     71.08 o 
  -1  13   3       63.74       39.33     24.18 o 
   0  13   3      243.06      382.76     64.49 o 
   1  13   3      570.94      582.57     64.24 o 
  -3 -12   4      762.43      830.22     46.22 o 
  -2 -12   4     1543.48     1694.59     56.05 o 
  -1 -12   4      103.43       99.00     14.09 o 
   0 -12   4      230.87      232.78     23.55 o 
   1 -12   4       27.81       32.58     20.89 o 
   2 -12   4      403.57      471.84     52.65 o 
  -4 -11   4      197.41      152.86     27.78 o 
  -3 -11   4      591.41      603.66     33.79 o 
  -2 -11   4      956.56      892.25     41.58 o 
  -1 -11   4     1488.07     1454.99     51.46 o 
   0 -11   4     3142.58     3126.27     84.06 o 
   1 -11   4     2380.61     2328.55     56.28 o 
   2 -11   4     2278.14     2259.62    119.77 o 
   3 -11   4     1893.28     1856.34     93.03 o 
   4 -11   4      751.90      647.47     51.27 o 
  -5 -10   4     1319.80     1242.55     67.36 o 
  -4 -10   4     1482.67     1497.47     51.25 o 
  -3 -10   4      583.53      587.93     29.31 o 
  -2 -10   4     1560.92     1569.39     50.62 o 
  -1 -10   4       28.14       18.95      7.87 o 
   0 -10   4      563.02      630.22     24.68 o 
   1 -10   4      377.42      384.11     19.60 o 
   2 -10   4       55.92       49.06     21.64 o 
   3 -10   4      486.93      442.17     38.08 o 
   4 -10   4      194.06      157.35     52.64 o 
   5 -10   4     1163.96     1173.11     69.74 o 
  -6  -9   4      394.92      388.21     44.57 o 
  -5  -9   4     1100.65     1169.48     42.70 o 
  -4  -9   4      981.42      990.99     42.64 o 
  -3  -9   4     2141.36     2122.91     63.98 o 
  -2  -9   4     2256.25     2276.78     61.38 o 
  -1  -9   4     1497.92     1509.13     41.95 o 
   0  -9   4     2821.32     2736.65     56.89 o 
   1  -9   4     1961.89     2008.96     43.56 o 
   2  -9   4     1547.92     1564.77     60.04 o 
   3  -9   4     2631.28     2670.52    104.06 o 
   4  -9   4     1025.19     1028.34     98.19 o 
   5  -9   4     1071.45     1120.92    112.12 o 
  -6  -8   4     2575.38     2547.23    261.40 o 
  -5  -8   4      459.48      441.82     45.59 o 
  -4  -8   4     1465.81     1482.54     48.36 o 
  -3  -8   4      768.77      783.01     32.25 o 
  -2  -8   4      445.64      472.20     22.68 o 
  -1  -8   4      148.29      152.47     10.96 o 
   0  -8   4      548.04      563.37     20.94 o 
   1  -8   4      759.93      759.99     19.53 o 
   2  -8   4      367.75      340.20     23.79 o 
   3  -8   4     1142.48     1156.58     95.02 o 
   4  -8   4      157.71      197.85     43.23 o 
   5  -8   4     1213.78     1458.25    188.33 o 
   6  -8   4      750.22      727.17    148.27 o 
  -7  -7   4      194.23      282.55     40.34 o 
  -6  -7   4      104.04       96.92     14.27 o 
  -5  -7   4      131.96      133.56     13.87 o 
  -4  -7   4      275.30      280.22     17.41 o 
  -3  -7   4     1761.09     1742.83     45.47 o 
  -2  -7   4     2211.69     2294.50     53.79 o 
  -1  -7   4     4492.84     4464.22    110.63 o 
   0  -7   4     3875.10     4042.05     86.03 o 
   1  -7   4     6881.09     6913.96    162.67 o 
   2  -7   4     3895.77     3738.18    190.57 o 
   3  -7   4     4675.20     4615.58    239.62 o 
   4  -7   4     2504.90     2566.71    233.51 o 
   5  -7   4      643.77      730.34     78.16 o 
   6  -7   4      649.17      729.12     80.85 o 
  -7  -6   4     1485.72     1523.77     69.23 o 
  -6  -6   4     3341.49     3371.36     90.50 o 
  -5  -6   4     3471.63     3451.57    113.30 o 
  -4  -6   4     3424.36     3398.66     91.75 o 
  -3  -6   4     3384.63     3333.00     78.37 o 
  -2  -6   4     3308.53     3168.29     67.60 o 
  -1  -6   4     1102.91     1033.78     30.62 o 
   0  -6   4     1532.40     1464.64     45.61 o 
   1  -6   4      827.58      836.18     19.00 o 
   2  -6   4      743.93      762.22     20.98 o 
   3  -6   4     2576.41     2414.29    140.21 o 
   4  -6   4     2630.53     2541.06    144.85 o 
   5  -6   4     2462.39     2428.94    150.95 o 
   6  -6   4     1396.51     1547.89    117.98 o 
   7  -6   4     1563.50     1466.06    131.41 o 
  -7  -5   4       29.13       25.91     15.14 o 
  -6  -5   4       22.92       30.16     10.28 o 
  -5  -5   4      255.53      270.88     25.28 o 
  -4  -5   4     1601.98     1579.36    103.62 o 
  -3  -5   4     3147.35     3124.28     82.01 o 
  -2  -5   4     3480.59     3480.08     77.61 o 
  -1  -5   4     3042.17     2968.35     71.15 o 
   0  -5   4     5228.00     5314.62    136.09 o 
   1  -5   4     3281.05     3311.19     78.90 o 
   2  -5   4     2797.83     2821.01     43.90 o 
   3  -5   4     1660.65     1657.81     98.93 o 
   4  -5   4      883.03     1032.99     68.64 o 
   5  -5   4     1652.39     1664.16    108.94 o 
   6  -5   4      421.87      474.11     61.55 o 
   7  -5   4      446.10      611.39     74.50 o 
  -8  -4   4     1538.44     1566.28    111.04 o 
  -7  -4   4     1208.40     1186.97     97.34 o 
  -6  -4   4     1088.98     1165.41     53.21 o 
  -5  -4   4     2276.45     2278.75     70.02 o 
  -4  -4   4      908.50     1037.20     34.17 o 
  -3  -4   4     2868.21     2982.85     68.20 o 
  -2  -4   4     2006.83     2047.41     52.45 o 
  -1  -4   4     1174.17     1113.63     45.68 o 
   0  -4   4      707.83      661.59     29.21 o 
   1  -4   4      245.32      214.13     15.63 o 
   2  -4   4     2936.36     2929.86     67.71 o 
   3  -4   4      556.68      513.20     47.88 o 
   4  -4   4     2463.62     2485.12    124.82 o 
   5  -4   4     2028.15     2197.38    106.74 o 
   6  -4   4     2714.38     2956.55    149.98 o 
   7  -4   4     1299.51     1181.25     98.19 o 
  -8  -3   4       16.21      -15.98     15.98 o 
  -7  -3   4      128.76      125.94     23.66 o 
  -6  -3   4      421.52      466.94     26.31 o 
  -5  -3   4      260.32      243.36     18.73 o 
  -4  -3   4     2248.37     2324.47     61.40 o 
  -3  -3   4     3724.17     3670.89    101.24 o 
  -2  -3   4     3611.43     3610.77     75.17 o 
  -1  -3   4     5374.14     5682.08    158.15 o 
   0  -3   4    10780.69    10871.12    328.03 o 
   1  -3   4     9527.91     9629.76    267.93 o 
   2  -3   4     6601.63     6661.52    176.53 o 
   3  -3   4     5157.09     5193.26    134.83 o 
   4  -3   4     3273.18     3276.53    149.98 o 
   5  -3   4     3770.06     3734.28    182.22 o 
   6  -3   4     1479.76     1495.13     92.33 o 
   7  -3   4      284.97      343.43     47.39 o 
  -8  -2   4     1618.25     1648.21    102.39 o 
  -7  -2   4     3323.73     3163.34    123.92 o 
  -6  -2   4     2254.30     2206.26     84.23 o 
  -5  -2   4     4919.48     4924.73    120.00 o 
  -4  -2   4     1425.35     1419.00     37.87 o 
  -3  -2   4     1224.86     1379.15     30.60 o 
  -2  -2   4     2990.08     3023.41     62.03 o 
  -1  -2   4      745.42      761.30     24.24 o 
   0  -2   4      960.82     1005.42     32.40 o 
   1  -2   4     2408.87     2382.79    110.65 o 
   2  -2   4      492.18      463.03     27.36 o 
   3  -2   4      125.43      130.21      7.44 o 
   4  -2   4     1022.42     1087.20     60.45 o 
   5  -2   4      690.07      748.91     58.38 o 
   6  -2   4     1093.36     1131.67     69.13 o 
   7  -2   4     1009.83      955.35     51.37 o 
   8  -2   4     2365.00     2000.48   1252.58 o 
  -8  -1   4      198.79      230.24     56.55 o 
  -7  -1   4       89.06       68.76     17.79 o 
  -6  -1   4      304.19      378.61     40.06 o 
  -5  -1   4      355.38      433.23     52.15 o 
  -4  -1   4     1482.05     1393.10     41.40 o 
  -3  -1   4     5173.87     5430.41    121.43 o 
  -2  -1   4     3219.11     3279.55     83.86 o 
  -1  -1   4    11983.05    11318.40    369.25 o 
   0  -1   4     9267.25     8994.58    256.66 o 
   1  -1   4     7107.48     7051.54    188.10 o 
   2  -1   4     8365.22     8186.10    222.71 o 
   3  -1   4     4871.57     5014.49    136.65 o 
   4  -1   4     2907.32     3016.66    102.59 o 
   5  -1   4      882.05      883.01     51.54 o 
   6  -1   4     1123.93     1282.62     68.88 o 
   7  -1   4       34.56       22.87     25.40 o 
   8  -1   4      107.58      130.91     46.90 o 
  -8   0   4      516.37      447.05     45.36 o 
  -7   0   4     3322.22     3082.59    225.45 o 
  -6   0   4     2783.86     2584.05    125.06 o 
  -5   0   4     5729.49     5588.89    152.81 o 
  -4   0   4     4120.85     4443.58    108.15 o 
  -3   0   4    12210.65    12060.42    299.46 o 
  -2   0   4     5091.74     4939.14    168.66 o 
  -1   0   4     2648.18     2215.14     66.73 o 
   0   0   4      250.32      270.38     29.31 o 
   1   0   4     1669.22     1553.69     47.34 o 
   2   0   4      411.06      365.39     25.77 o 
   3   0   4     1203.22     1268.09     38.52 o 
   4   0   4     3326.58     3159.89     91.09 o 
   5   0   4     3515.44     3652.45    147.29 o 
   6   0   4     3593.21     3752.58    126.16 o 
   7   0   4     1512.50     1488.49     60.99 o 
   8   0   4     2896.28     3119.42    114.17 o 
  -8   1   4      215.96      242.67     63.51 o 
  -7   1   4       88.73       57.65     36.64 o 
  -6   1   4      313.67      349.54     34.69 o 
  -5   1   4      345.89      410.60     35.17 o 
  -4   1   4     1707.91     1646.93     33.97 o 
  -3   1   4     5390.83     5502.06    108.92 o 
  -2   1   4     3476.18     3423.21     86.86 o 
  -1   1   4    13313.67    12977.93    410.36 o 
   0   1   4     9841.03     9674.35    288.24 o 
   1   1   4     7530.80     7603.93    196.68 o 
   2   1   4     9030.24     8893.79    248.46 o 
   3   1   4     5225.01     5361.20    131.42 o 
   4   1   4     2885.90     2954.05     86.68 o 
   5   1   4      799.88      825.20     43.09 o 
   6   1   4     1014.71     1077.06     58.13 o 
   7   1   4       44.03       37.22     11.20 o 
   8   1   4       91.90       56.64     26.99 o 
  -8   2   4     1638.92     1681.32    181.73 o 
  -7   2   4     3365.58     3107.02    150.22 o 
  -6   2   4     2332.83     2202.27    143.87 o 
  -5   2   4     4932.42     4502.49    195.17 o 
  -4   2   4     1719.89     1760.89     70.59 o 
  -3   2   4     1002.11      934.83     65.57 o 
  -2   2   4     3189.05     3187.87     83.25 o 
  -1   2   4      580.73      612.18     24.71 o 
   0   2   4      941.85      945.11     68.03 o 
   1   2   4     2422.78     2449.98     55.16 o 
   2   2   4      539.59      546.57     20.94 o 
   3   2   4       88.28       83.15      8.82 o 
   4   2   4      943.48      966.20     26.20 o 
   5   2   4      871.59      936.80     55.98 o 
   6   2   4      953.21      944.64     32.91 o 
   7   2   4     1107.48     1146.60     47.68 o 
  -8   3   4       13.30       31.55     19.30 o 
  -7   3   4      132.31      101.61     23.69 o 
  -6   3   4      461.13      459.70     37.37 o 
  -5   3   4      246.79      237.18     25.89 o 
  -4   3   4     2158.27     2124.59     93.06 o 
  -3   3   4     3614.56     3404.28    132.63 o 
  -2   3   4     3486.93     3544.10     64.68 o 
  -1   3   4     5282.33     5460.84    144.84 o 
   0   3   4    10477.56    10248.58    482.05 o 
   1   3   4     9411.80     9440.43    260.52 o 
   2   3   4     6912.57     6974.58    171.02 o 
   3   3   4     5345.98     5270.80    108.70 o 
   4   3   4     3176.56     3168.46     90.71 o 
   5   3   4     3937.05     3975.55     84.21 o 
   6   3   4     1327.96     1369.44     39.41 o 
   7   3   4      323.94      297.02     87.93 o 
  -8   4   4     1700.09     1630.13     80.40 o 
  -7   4   4     1237.97     1129.96    103.32 o 
  -6   4   4     1237.82     1311.69     99.66 o 
  -5   4   4     2270.02     2202.51     98.93 o 
  -4   4   4     1154.57     1308.51     59.11 o 
  -3   4   4     2687.74     2620.93    109.92 o 
  -2   4   4     2138.73     2110.98     66.56 o 
  -1   4   4     1107.77     1008.76     57.16 o 
   0   4   4      760.72      746.76     18.73 o 
   1   4   4      249.31      225.06      8.47 o 
   2   4   4     2897.06     2867.30     55.72 o 
   3   4   4      571.32      582.08     36.58 o 
   4   4   4     2193.39     2130.80     76.71 o 
   5   4   4     2044.48     1629.76     94.80 o 
   6   4   4     2577.89     2284.30    108.06 o 
  -7   5   4       29.97       17.10     15.14 o 
  -6   5   4       34.44       24.18     24.43 o 
  -5   5   4      298.52      319.50     27.60 o 
  -4   5   4     1666.96     1866.41     78.41 o 
  -3   5   4     3067.12     3035.45    124.33 o 
  -2   5   4     3217.32     3079.62     68.63 o 
  -1   5   4     3060.99     2993.15    106.38 o 
   0   5   4     4852.61     4912.29    134.38 o 
   1   5   4     3130.75     3162.06     91.75 o 
   2   5   4     2316.91     2160.46    110.16 o 
   3   5   4     1639.21     1648.97     73.02 o 
   4   5   4      780.97      760.67     57.04 o 
   5   5   4     1658.11     1580.97    110.55 o 
   6   5   4      464.24      518.08     63.51 o 
  -7   6   4     1292.94     1229.13     75.97 o 
  -6   6   4     3282.62     3238.92    196.63 o 
  -5   6   4     3186.19     2991.48    130.92 o 
  -4   6   4     3551.93     3587.48    142.65 o 
  -3   6   4     3167.77     3057.43    128.97 o 
  -2   6   4     3401.20     3377.27     78.44 o 
  -1   6   4     1082.15     1017.83     46.64 o 
   0   6   4     1641.12     1612.70     48.02 o 
   1   6   4      854.62      863.21     51.17 o 
   2   6   4      708.88      679.84     43.44 o 
   3   6   4     2667.15     2564.91     90.10 o 
   4   6   4     2507.40     2402.91    158.77 o 
   5   6   4     2536.39     2413.27    101.77 o 
   6   6   4     1398.43     1415.99    116.76 o 
  -6   7   4       85.47       57.89     31.75 o 
  -5   7   4      101.69      105.77     19.05 o 
  -4   7   4      253.80      272.60     25.89 o 
  -3   7   4     1864.27     1842.96     78.65 o 
  -2   7   4     2419.97     2526.19     67.70 o 
  -1   7   4     4845.02     4882.23    129.30 o 
   0   7   4     4101.96     4215.85    120.68 o 
   1   7   4     7315.70     7196.03    259.65 o 
   2   7   4     4027.50     4163.48    128.59 o 
   3   7   4     4676.07     4560.12    155.25 o 
   4   7   4     2537.48     2548.26    100.39 o 
   5   7   4      627.60      652.16     49.81 o 
   6   7   4      591.72      570.60     77.92 o 
  -5   8   4      462.58      505.87     32.73 o 
  -4   8   4     1675.87     1644.86     70.35 o 
  -3   8   4      717.99      731.57     42.75 o 
  -2   8   4      498.82      535.18     34.93 o 
  -1   8   4       93.33       79.91     12.51 o 
   0   8   4      549.87      552.10     35.43 o 
   1   8   4      764.00      822.50     60.06 o 
   2   8   4      405.68      416.91     45.55 o 
   3   8   4     1294.31     1309.52     61.00 o 
   4   8   4      170.91      164.01     27.01 o 
   5   8   4     1337.05     1290.12     76.93 o 
   6   8   4      728.34      616.27     85.00 o 
  -5   9   4     1092.09     1103.09     55.20 o 
  -4   9   4     1008.00      894.49     76.21 o 
  -3   9   4     2041.29     2059.13    128.24 o 
  -2   9   4     2156.95     2149.26     99.41 o 
  -1   9   4     1524.58     1514.96     50.32 o 
   0   9   4     2588.46     2462.64     96.63 o 
   1   9   4     1720.77     1634.10     68.30 o 
   2   9   4     1540.73     1485.85     71.69 o 
   3   9   4     2634.15     2583.60    125.80 o 
   4   9   4     1033.52      948.89     61.15 o 
   5   9   4     1080.37     1019.06    105.28 o 
  -4  10   4     1444.24     1497.82    104.54 o 
  -3  10   4      533.49      555.70     40.06 o 
  -2  10   4     1551.46     1559.61    117.73 o 
  -1  10   4       39.35       35.85     10.15 o 
   0  10   4      565.11      593.63     41.71 o 
   1  10   4      374.51      383.66     62.16 o 
   2  10   4       41.33       51.19     38.10 o 
   3  10   4      440.57      433.99     39.62 o 
   4  10   4      205.90      182.23     36.76 o 
   5  10   4     1182.66     1200.55    188.33 o 
  -3  11   4      539.17      502.69     41.52 o 
  -2  11   4      974.82      957.02     58.87 o 
  -1  11   4     1404.21     1388.88     82.07 o 
   0  11   4     2964.40     2932.26    124.79 o 
   1  11   4     2293.43     2137.41    112.48 o 
   2  11   4     2187.38     2115.43    115.19 o 
   3  11   4     1882.53     1963.92    113.81 o 
   4  11   4      739.75      716.85     58.97 o 
  -2  12   4     1410.39     1484.63     89.64 o 
  -1  12   4      116.35       77.68     25.16 o 
   0  12   4      213.77      228.10     43.23 o 
   1  12   4       30.32       26.55     19.34 o 
   2  12   4      391.42      517.53     45.11 o 
  -2 -12   5       46.79       57.88     19.67 o 
  -1 -12   5      564.48      612.17     30.48 o 
   0 -12   5      631.30      638.45     40.68 o 
   1 -12   5     1775.96     1858.45    106.25 o 
   2 -12   5     1816.39     1808.65    184.66 o 
  -4 -11   5     2188.12     2200.97     75.75 o 
  -3 -11   5     1139.73     1167.06     48.60 o 
  -2 -11   5     1232.96     1214.54     48.60 o 
  -1 -11   5     1003.15      991.40     35.77 o 
   0 -11   5      982.85      959.51     31.38 o 
   1 -11   5      264.48      350.71     65.46 o 
   2 -11   5      326.22      340.77     38.85 o 
   3 -11   5       77.09       55.61     21.64 o 
  -5 -10   5        7.12       26.96     18.72 o 
  -4 -10   5      110.98      112.45     17.99 o 
  -3 -10   5      799.43      845.40     49.79 o 
  -2 -10   5     1229.82     1194.91     40.45 o 
  -1 -10   5     2222.57     2222.52     58.14 o 
   0 -10   5     1933.11     1882.55     46.62 o 
   1 -10   5     2503.10     2467.59     62.14 o 
   2 -10   5     1569.45     1579.25    132.63 o 
   3 -10   5     2279.09     2265.12    102.11 o 
   4 -10   5      926.92      912.45     59.95 o 
  -5  -9   5     1169.19     1136.58     48.39 o 
  -4  -9   5     1934.00     1875.22     60.91 o 
  -3  -9   5     1227.02     1266.72     43.55 o 
  -2  -9   5     2337.45     2337.57     57.62 o 
  -1  -9   5      352.96      428.77     22.06 o 
   0  -9   5     1817.05     1809.29     48.32 o 
   1  -9   5        4.30        4.44      4.51 o 
   2  -9   5      277.47      300.34     41.40 o 
   3  -9   5       35.40       21.25     50.32 o 
   4  -9   5       59.54       66.68     33.71 o 
   5  -9   5      491.23      560.58     83.78 o 
  -6  -8   5       92.92       77.85     15.63 o 
  -5  -8   5       97.60      101.04     14.76 o 
  -4  -8   5      120.96      135.14     16.31 o 
  -3  -8   5     1611.42     1647.82     55.57 o 
  -2  -8   5     1500.09     1497.05     40.91 o 
  -1  -8   5     3179.80     3143.38     67.90 o 
   0  -8   5     4294.06     4282.43     91.15 o 
   1  -8   5     2176.95     2164.30     48.87 o 
   2  -8   5     1266.29     1189.93     35.61 o 
   3  -8   5     3243.54     3458.75    201.03 o 
   4  -8   5     1370.93     1474.86    124.09 o 
   5  -8   5     1430.24     1550.82    220.08 o 
   6  -8   5      972.79      958.73    191.50 o 
  -6  -7   5     2740.87     2803.02     94.13 o 
  -5  -7   5     2459.68     2404.51     69.30 o 
  -4  -7   5     3461.97     3440.77    109.70 o 
  -3  -7   5     3253.52     3198.50     77.17 o 
  -2  -7   5     5087.14     5012.12    123.49 o 
  -1  -7   5      816.21      861.56     31.77 o 
   0  -7   5     3047.48     3001.27     60.18 o 
   1  -7   5       64.68       80.01      6.03 o 
   2  -7   5      229.14      222.48     24.25 o 
   3  -7   5       55.04       58.13     27.85 o 
   4  -7   5       41.84       43.23     26.62 o 
   5  -7   5      599.03      576.46     74.26 o 
   6  -7   5      125.58       98.93     41.77 o 
  -7  -6   5      381.52      385.07     36.66 o 
  -6  -6   5       37.06       58.95     13.58 o 
  -5  -6   5      156.96      182.27     27.68 o 
  -4  -6   5      217.80      228.21     16.64 o 
  -3  -6   5      541.46      519.76     34.33 o 
  -2  -6   5       39.39       50.70     11.33 o 
  -1  -6   5      347.48      375.83     18.46 o 
   0  -6   5     1554.38     1641.82     62.65 o 
   1  -6   5     1924.08     1925.13     51.35 o 
   2  -6   5     4446.53     4451.92     85.47 o 
   3  -6   5     5732.47     5741.39    283.59 o 
   4  -6   5     3327.41     3330.27    264.78 o 
   5  -6   5     3320.89     3244.29    199.81 o 
   6  -6   5     2264.04     2440.42    161.70 o 
  -7  -5   5      740.28      723.75     51.49 o 
  -6  -5   5     1189.76     1188.99     48.48 o 
  -5  -5   5     1763.89     1876.74     57.62 o 
  -4  -5   5     2277.44     2308.43     65.15 o 
  -3  -5   5     2701.74     2691.38     95.20 o 
  -2  -5   5     2972.98     3059.52     98.82 o 
  -1  -5   5     2896.02     2945.92     80.76 o 
   0  -5   5     4107.25     4163.18    128.36 o 
   1  -5   5     2303.16     2350.15     64.62 o 
   2  -5   5      754.74      793.88     31.04 o 
   3  -5   5      450.83      407.92     49.83 o 
   4  -5   5      562.01      581.34     88.91 o 
   5  -5   5      553.22      612.85     64.00 o 
   6  -5   5     1159.98     1290.68    100.64 o 
   7  -5   5     1435.81     1603.09    129.46 o 
  -7  -4   5      377.24      330.28     63.78 o 
  -6  -4   5       46.40       41.34     10.66 o 
  -5  -4   5      153.67      130.58     14.97 o 
  -4  -4   5     1372.99     1377.64     42.60 o 
  -3  -4   5     1055.66     1009.61     36.84 o 
  -2  -4   5     1745.49     1812.12     45.64 o 
  -1  -4   5     2280.00     2281.30     65.20 o 
   0  -4   5     4526.99     4551.17    131.29 o 
   1  -4   5     2346.20     2319.84     60.66 o 
   2  -4   5     5430.60     5481.10    155.74 o 
   3  -4   5     3739.13     3858.05     93.93 o 
   4  -4   5     1803.70     1965.33    161.21 o 
   5  -4   5     1606.66     1567.92    102.83 o 
   6  -4   5     1113.27     1069.87     85.25 o 
   7  -4   5      593.32      457.99     62.29 o 
  -8  -3   5     1348.69     1424.26    126.77 o 
  -7  -3   5     2602.51     2759.56    118.68 o 
  -6  -3   5     3385.98     3402.38     96.38 o 
  -5  -3   5     5766.71     5792.85    151.47 o 
  -4  -3   5     5948.70     6156.93    155.00 o 
  -3  -3   5     6806.42     6749.73    155.28 o 
  -2  -3   5     1691.30     1706.08     60.19 o 
  -1  -3   5     3069.38     3315.51    104.54 o 
   0  -3   5      176.90      218.72     53.98 o 
   1  -3   5     1308.17     1287.61     36.28 o 
   2  -3   5     1008.40      984.41     32.15 o 
   3  -3   5      598.26      565.27     28.82 o 
   4  -3   5      124.24      130.05      7.94 o 
   5  -3   5      622.85      700.79     59.11 o 
   6  -3   5      760.02      756.97     64.73 o 
   7  -3   5      258.46      263.31     44.46 o 
  -8  -2   5      441.13      488.71     56.98 o 
  -7  -2   5      203.61      145.82     34.20 o 
  -6  -2   5       24.59       24.15     12.25 o 
  -5  -2   5      219.11      240.57     22.30 o 
  -4  -2   5      506.97      499.78     22.70 o 
  -3  -2   5     1177.80     1238.55     31.26 o 
  -2  -2   5     1760.46     1836.75     55.11 o 
  -1  -2   5     5032.64     5054.35    152.76 o 
   0  -2   5     3874.92     3946.73    113.88 o 
   1  -2   5     2271.93     2303.85     62.31 o 
   2  -2   5     9521.48     9133.65    262.60 o 
   3  -2   5     3419.81     3470.72     85.19 o 
   4  -2   5     4369.65     4368.48    116.89 o 
   5  -2   5     2815.15     2802.18    193.94 o 
   6  -2   5     2327.15     2288.74    121.15 o 
   7  -2   5     1121.07     1192.49    137.03 o 
  -8  -1   5      536.98      543.68     46.20 o 
  -7  -1   5     2426.21     2367.39    197.85 o 
  -6  -1   5      919.05      907.21     42.62 o 
  -5  -1   5     5942.50     5954.04    147.19 o 
  -4  -1   5     1403.84     1457.96     51.75 o 
  -3  -1   5     6110.78     6282.99    142.71 o 
  -2  -1   5     4232.89     4228.94    116.68 o 
  -1  -1   5     5384.71     5218.43    141.29 o 
   0  -1   5     4111.50     4196.78    109.67 o 
   1  -1   5     4820.24     4601.96    135.30 o 
   2  -1   5      627.35      565.87     31.51 o 
   3  -1   5     1355.78     1374.62     44.15 o 
   4  -1   5      429.69      424.35     21.84 o 
   5  -1   5      530.26      497.76     23.99 o 
   6  -1   5     1370.65     1408.42     85.49 o 
   7  -1   5      770.44      764.54     65.71 o 
  -8   0   5     1011.71     1023.59    130.92 o 
  -7   0   5      643.28      593.56     58.38 o 
  -6   0   5      532.42      501.23     47.39 o 
  -5   0   5      358.44      358.27     19.79 o 
  -4   0   5       39.76       44.33      9.37 o 
  -3   0   5      357.47      389.95     15.69 o 
  -2   0   5     1370.61     1402.40     55.08 o 
  -1   0   5    11328.28    11450.06    375.07 o 
   0   0   5    11658.67    11268.92    390.83 o 
   1   0   5     6634.54     6776.55    202.49 o 
   2   0   5     5064.19     4906.10    126.08 o 
   3   0   5     5835.78     5945.16    175.01 o 
   4   0   5     5754.29     5728.48    159.53 o 
   5   0   5     1135.44     1186.34     47.39 o 
   6   0   5     3001.05     3083.32    137.76 o 
   7   0   5     1040.85     1124.34     70.35 o 
  -8   1   5      461.62      482.66     93.80 o 
  -7   1   5     2264.89     2053.51    117.98 o 
  -6   1   5      819.02      786.28     59.84 o 
  -5   1   5     5501.13     5205.23    243.29 o 
  -4   1   5     1217.86     1229.71     27.43 o 
  -3   1   5     5900.91     6322.53    141.86 o 
  -2   1   5     4386.52     4575.21    123.29 o 
  -1   1   5     5614.63     5508.47    202.25 o 
   0   1   5     4052.50     4159.35    121.08 o 
   1   1   5     5068.84     4836.21    126.53 o 
   2   1   5      706.17      723.85     28.33 o 
   3   1   5     1339.09     1373.57     39.44 o 
   4   1   5      389.13      363.78     24.40 o 
   5   1   5      600.44      574.99     30.59 o 
   6   1   5     1436.55     1554.50     59.09 o 
   7   1   5      880.43      959.95     54.23 o 
  -8   2   5      423.70      538.60     88.91 o 
  -7   2   5      169.78      102.10     26.87 o 
  -6   2   5       11.17       29.31     15.63 o 
  -5   2   5      227.88      236.45     49.59 o 
  -4   2   5      560.64      532.00     39.57 o 
  -3   2   5     1057.85     1084.25     44.96 o 
  -2   2   5     1906.87     2071.68     60.44 o 
  -1   2   5     5465.96     5697.01    153.05 o 
   0   2   5     4044.32     4282.71    121.01 o 
   1   2   5     2570.20     2651.52     64.14 o 
   2   2   5     9556.73     9349.28    384.47 o 
   3   2   5     3359.47     3272.00     90.87 o 
   4   2   5     4579.52     4531.87    119.11 o 
   5   2   5     2908.01     2864.79     90.35 o 
   6   2   5     2313.65     2290.90     92.01 o 
   7   2   5     1230.80     1252.03     69.74 o 
  -8   3   5     1411.29     1410.61     95.26 o 
  -7   3   5     2622.36     2595.78    195.65 o 
  -6   3   5     3534.49     3445.08    158.04 o 
  -5   3   5     5777.59     5573.09    254.77 o 
  -4   3   5     6265.71     6277.79    279.92 o 
  -3   3   5     6408.77     5848.24    187.78 o 
  -2   3   5     2075.47     2152.78     61.56 o 
  -1   3   5     3070.63     3262.69    101.39 o 
   0   3   5       86.53      112.31     11.85 o 
   1   3   5     1198.84     1179.14     32.32 o 
   2   3   5     1046.22     1043.55     26.66 o 
   3   3   5      580.74      556.56     17.52 o 
   4   3   5      102.10       97.52     10.38 o 
   5   3   5      687.22      721.78     22.11 o 
   6   3   5      668.81      691.19     26.49 o 
  -7   4   5      390.33      430.15     41.04 o 
  -6   4   5       48.98       21.01     16.61 o 
  -5   4   5      156.24      171.72     40.30 o 
  -4   4   5     1401.39     1403.04     74.26 o 
  -3   4   5     1048.19      954.33     93.80 o 
  -2   4   5     1844.90     1793.20     79.02 o 
  -1   4   5     2392.10     2467.74     58.30 o 
   0   4   5     4584.15     4529.29     98.33 o 
   1   4   5     2491.79     2550.58     58.79 o 
   2   4   5     5397.77     5381.53    116.77 o 
   3   4   5     3575.45     3678.77     80.00 o 
   4   4   5     1784.82     1700.80     57.69 o 
   5   4   5     1609.56     1619.16     73.42 o 
   6   4   5     1058.52      994.92     59.44 o 
  -7   5   5      703.35      624.58     89.64 o 
  -6   5   5     1349.08     1296.30     74.01 o 
  -5   5   5     1602.45     1596.74     85.25 o 
  -4   5   5     2342.25     2407.94    110.16 o 
  -3   5   5     2568.23     2536.91    119.93 o 
  -2   5   5     3007.81     3181.57     83.83 o 
  -1   5   5     2577.01     2581.73     79.31 o 
   0   5   5     4252.22     4062.97    116.71 o 
   1   5   5     2308.03     2214.93     71.85 o 
   2   5   5      838.98      816.27     39.44 o 
   3   5   5      445.08      417.35     44.70 o 
   4   5   5      498.80      492.27     35.08 o 
   5   5   5      585.97      570.62     42.22 o 
   6   5   5     1043.16     1114.04     87.57 o 
  -7   6   5      383.58      391.55     42.75 o 
  -6   6   5       33.64       64.24     32.73 o 
  -5   6   5      151.09      139.47     25.65 o 
  -4   6   5      228.62      231.80     27.85 o 
  -3   6   5      663.56      693.46     45.92 o 
  -2   6   5       74.92      130.58     23.45 o 
  -1   6   5      265.27      324.80     19.05 o 
   0   6   5     1554.04     1586.21     60.73 o 
   1   6   5     1961.81     1986.45     67.95 o 
   2   6   5     4538.31     4398.29    143.51 o 
   3   6   5     5605.47     5337.74    182.32 o 
   4   6   5     3258.94     3096.16    118.30 o 
   5   6   5     3315.88     3361.12    135.53 o 
   6   6   5     2164.93     2123.43    107.70 o 
  -6   7   5     2675.88     2600.17    134.10 o 
  -5   7   5     2430.13     2289.47    111.63 o 
  -4   7   5     3564.11     3466.81    206.89 o 
  -3   7   5     3170.07     3262.37    192.97 o 
  -2   7   5     5283.73     5080.07    134.96 o 
  -1   7   5      743.02      740.83     39.81 o 
   0   7   5     3159.92     3068.60    105.82 o 
   1   7   5       27.20       22.40     18.23 o 
   2   7   5      257.24      256.39     26.87 o 
   3   7   5       56.49       62.38     16.83 o 
   4   7   5       45.07       37.21     16.59 o 
   5   7   5      646.74      604.88     48.96 o 
   6   7   5       98.50      114.56     41.77 o 
  -6   8   5       85.34       73.77     21.01 o 
  -5   8   5      102.13       78.84     24.61 o 
  -4   8   5      101.68       96.73     22.23 o 
  -3   8   5     1494.59     1398.16     78.65 o 
  -2   8   5     1330.20     1369.64     51.97 o 
  -1   8   5     2932.65     2889.07     86.08 o 
   0   8   5     4045.58     3817.91    165.99 o 
   1   8   5     2234.09     2170.58     77.89 o 
   2   8   5     1272.54     1226.97     56.90 o 
   3   8   5     3414.65     3434.09    131.00 o 
   4   8   5     1566.07     1578.86     80.49 o 
   5   8   5     1632.14     1683.68    145.02 o 
   6   8   5     1024.87     1092.10    111.63 o 
  -5   9   5     1149.15     1085.99     63.75 o 
  -4   9   5     1905.87     1949.21     94.29 o 
  -3   9   5     1204.38     1231.08    105.03 o 
  -2   9   5     2428.01     1805.51    400.47 o 
  -1   9   5      300.02      333.65     32.12 o 
   0   9   5     1702.42     1741.79     74.24 o 
   1   9   5        2.05       -1.33     10.92 o 
   2   9   5      268.54      275.26     29.28 o 
   3   9   5       36.12       47.57     21.98 o 
   4   9   5       58.23       48.14     20.53 o 
   5   9   5      484.57      524.31     53.87 o 
  -4  10   5      126.02       97.95     36.64 o 
  -3  10   5      823.32      874.70     57.40 o 
  -2  10   5     1317.82     1181.74     72.06 o 
  -1  10   5     2317.15     2288.64     87.54 o 
   0  10   5     2083.07     2032.98     74.80 o 
   1  10   5     2456.08     2411.39     95.42 o 
   2  10   5     1473.11     1417.76     85.25 o 
   3  10   5     2067.46     1926.67     97.47 o 
   4  10   5      778.35      771.89     63.20 o 
  -3  11   5     1204.50     1303.38     74.74 o 
  -2  11   5     1214.74     1181.99     75.97 o 
  -1  11   5     1085.29     1104.26     56.09 o 
   0  11   5      902.67      930.30     49.63 o 
   1  11   5      265.19      304.57     31.82 o 
   2  11   5      329.84      389.17     72.55 o 
   3  11   5       78.36       67.52     22.02 o 
  -2  12   5       58.51       47.14     22.23 o 
  -1  12   5      489.84      529.80     93.80 o 
   0  12   5      695.51      744.71     45.82 o 
   1  12   5     1739.97     1718.90     91.72 o 
   2  12   5     1843.06     1903.57    115.02 o 
  -1 -12   6      634.42      652.89     47.10 o 
   0 -12   6     1024.65     1091.55     71.93 o 
   1 -12   6      411.16      403.67     45.66 o 
  -3 -11   6       16.08       24.26     18.82 o 
  -2 -11   6        1.16       -5.23      9.51 o 
  -1 -11   6       52.76       46.47     13.24 o 
   0 -11   6      230.08      231.24     39.15 o 
   1 -11   6      195.52      143.90     36.96 o 
   2 -11   6      937.42      973.62     68.54 o 
   3 -11   6     1787.92     1684.82     99.85 o 
  -4 -10   6     2008.83     2015.75     76.03 o 
  -3 -10   6     1145.79     1139.86     54.61 o 
  -2 -10   6     2824.11     2881.48    104.24 o 
  -1 -10   6     1538.30     1612.04     47.29 o 
   0 -10   6     2675.26     2765.87     65.62 o 
   1 -10   6      839.61      797.95     27.50 o 
   2 -10   6      787.01      799.85     58.25 o 
   3 -10   6      186.15      223.27     35.10 o 
   4 -10   6      194.59      203.96     56.18 o 
  -5  -9   6      686.48      759.70     43.80 o 
  -4  -9   6      213.64      243.63     24.08 o 
  -3  -9   6       41.00       49.58     14.87 o 
  -2  -9   6      145.09      130.31     17.99 o 
  -1  -9   6      845.92      873.88     32.75 o 
   0  -9   6     1888.40     1889.97     47.46 o 
   1  -9   6     2365.15     2331.42     54.04 o 
   2  -9   6     2264.84     2031.15    141.60 o 
   3  -9   6     2331.06     2305.59    255.01 o 
   4  -9   6     1589.29     1697.38    142.65 o 
   5  -9   6     1349.56     1371.53    226.19 o 
  -6  -8   6     1811.47     1831.70     68.39 o 
  -5  -8   6      803.11      854.89     49.16 o 
  -4  -8   6     2061.90     2109.35     65.90 o 
  -3  -8   6     2226.38     2116.18     65.49 o 
  -2  -8   6     4227.16     4124.18    113.97 o 
  -1  -8   6     2340.85     2325.60     59.80 o 
   0  -8   6     5651.04     5751.17    128.38 o 
   1  -8   6      936.80      952.78     23.55 o 
   2  -8   6     1993.72     1921.52     36.59 o 
   3  -8   6      161.23      152.66     41.52 o 
   4  -8   6      111.78      121.89     41.52 o 
   5  -8   6       59.74       86.47     66.44 o 
  -6  -7   6      615.41      672.31     37.68 o 
  -5  -7   6      306.12      350.60     26.23 o 
  -4  -7   6       77.45       76.62     14.60 o 
  -3  -7   6      117.60      107.98     17.62 o 
  -2  -7   6       24.79       24.89      8.97 o 
  -1  -7   6       74.52       68.30     13.84 o 
   0  -7   6      692.72      771.17     38.96 o 
   1  -7   6     1024.68     1075.92     44.78 o 
   2  -7   6      700.26      690.72     36.57 o 
   3  -7   6     2395.19     2450.20    149.49 o 
   4  -7   6     1941.05     2117.75    141.92 o 
   5  -7   6     2848.16     2991.24    190.04 o 
   6  -7   6     1895.73     2136.56    167.81 o 
  -7  -6   6      875.88      993.93     63.81 o 
  -6  -6   6     2592.62     2654.34     89.25 o 
  -5  -6   6     2262.18     2379.59     73.03 o 
  -4  -6   6     3096.88     3172.56    113.38 o 
  -3  -6   6     3328.39     3284.44     89.73 o 
  -2  -6   6     2466.01     2423.80     68.69 o 
  -1  -6   6     2138.75     2157.52     68.71 o 
   0  -6   6     3578.38     3445.55    116.39 o 
   1  -6   6      526.84      591.80     49.46 o 
   2  -6   6     2630.55     2386.32     69.61 o 
   3  -6   6      764.58      994.39     79.14 o 
   4  -6   6      839.83      898.15    131.17 o 
   5  -6   6      130.31      211.29     45.19 o 
   6  -6   6       61.37       76.94     37.37 o 
  -7  -5   6     1216.96     1124.88     65.95 o 
  -6  -5   6     1165.87     1229.71     46.80 o 
  -5  -5   6     1437.18     1460.19     60.88 o 
  -4  -5   6      716.25      739.81     32.64 o 
  -3  -5   6        6.57        4.13      7.13 o 
  -2  -5   6       61.46       66.72     15.84 o 
  -1  -5   6     2384.89     2320.13     74.24 o 
   0  -5   6     1660.38     1623.91     51.93 o 
   1  -5   6     3609.15     3490.82    109.63 o 
   2  -5   6     2991.53     2873.90     98.42 o 
   3  -5   6     2879.13     2780.22    160.85 o 
   4  -5   6     1444.85     1479.25    165.61 o 
   5  -5   6     1935.57     1848.82    123.84 o 
   6  -5   6     1549.59     1528.84    119.69 o 
  -7  -4   6      813.05      777.81     66.71 o 
  -6  -4   6     1238.99     1235.95     50.07 o 
  -5  -4   6     1542.84     1558.21     52.90 o 
  -4  -4   6     2681.82     2679.57     75.33 o 
  -3  -4   6     4314.34     4406.92    119.54 o 
  -2  -4   6     5361.25     5431.91    146.25 o 
  -1  -4   6     3763.60     3855.84    134.47 o 
   0  -4   6     1254.21     1162.99     41.12 o 
   1  -4   6     6870.53     7165.66    209.32 o 
   2  -4   6     2197.27     2130.58     82.80 o 
   3  -4   6     1635.78     1667.00     44.94 o 
   4  -4   6      387.26      366.84     12.26 o 
   5  -4   6      447.74      554.48     54.47 o 
   6  -4   6       90.52       98.44     30.53 o 
   7  -4   6      518.33      571.09     72.06 o 
  -7  -3   6      738.48      756.26     60.33 o 
  -6  -3   6      732.58      706.39     37.48 o 
  -5  -3   6     1722.05     1692.49     53.08 o 
  -4  -3   6      393.02      405.32     21.38 o 
  -3  -3   6       23.09       27.05      8.80 o 
  -2  -3   6      751.23      772.07     43.97 o 
  -1  -3   6      996.76     1054.37     62.04 o 
   0  -3   6     2199.85     2129.14     67.42 o 
   1  -3   6     1636.85     1696.74     74.33 o 
   2  -3   6     3844.29     3727.19    105.06 o 
   3  -3   6     3018.25     3021.41     82.10 o 
   4  -3   6     2442.08     2569.86     67.69 o 
   6  -3   6     2062.11     2158.79    131.17 o 
   7  -3   6     1036.81      908.17     83.29 o 
  -7  -2   6     1058.60     1100.65     92.09 o 
  -6  -2   6      911.97      964.27     68.15 o 
  -5  -2   6     5305.44     5150.31    144.38 o 
  -4  -2   6     3623.19     3671.66     98.64 o 
  -3  -2   6    12754.95    12865.98    364.17 o 
  -2  -2   6     7110.32     7204.75    215.67 o 
  -1  -2   6     9124.64     8936.25    269.13 o 
   0  -2   6     3881.99     4001.45    112.02 o 
   1  -2   6     3908.87     4000.53    123.88 o 
   2  -2   6        4.90       17.92     15.59 o 
   3  -2   6      749.49      783.62     27.90 o 
   4  -2   6      775.45      712.82     37.07 o 
   5  -2   6      194.36      240.42     22.50 o 
   6  -2   6      335.08      327.80     73.03 o 
   7  -2   6       87.10       78.90     28.33 o 
  -8  -1   6     1471.29     1386.92    113.58 o 
  -7  -1   6      766.79      737.67     74.50 o 
  -6  -1   6      949.85      977.83     40.09 o 
  -5  -1   6      678.16      708.40     25.73 o 
  -4  -1   6      648.54      658.88     39.30 o 
  -3  -1   6      850.03      861.58     26.48 o 
  -2  -1   6      142.33      126.27     15.97 o 
  -1  -1   6      297.37      256.69     18.54 o 
   0  -1   6     2122.44     2252.51     95.06 o 
   1  -1   6     1671.43     1669.12     51.21 o 
   2  -1   6     5459.13     5380.49    222.28 o 
   3  -1   6     1801.69     1917.23     56.27 o 
   4  -1   6     6505.78     6681.09    192.84 o 
   5  -1   6     3186.37     3047.71     91.44 o 
   6  -1   6     3415.70     3592.61    170.01 o 
   7  -1   6     1297.42     1390.59     87.20 o 
  -8   0   6      313.75      294.34     49.59 o 
  -7   0   6     1291.25     1244.27     92.82 o 
  -6   0   6      879.07      805.40     73.16 o 
  -5   0   6     2138.36     2246.28     64.44 o 
  -4   0   6       26.63       30.67      9.55 o 
  -3   0   6     2026.27     2131.25     70.46 o 
  -2   0   6      844.53      847.43     67.66 o 
  -1   0   6     2594.73     2761.05     78.69 o 
   0   0   6     2549.73     2587.20     73.28 o 
   1   0   6     6841.60     6645.55    189.37 o 
   2   0   6      977.62      959.80     80.61 o 
   3   0   6     6563.86     6471.64    187.38 o 
   4   0   6      243.94      254.04     18.33 o 
   5   0   6     1333.14     1317.03     46.27 o 
   6   0   6        0.40       -1.22     10.26 o 
   7   0   6        1.59       11.72     14.17 o 
  -8   1   6     1546.60     1455.56    106.01 o 
  -7   1   6      738.57      833.91     68.15 o 
  -6   1   6      915.15      878.61     67.66 o 
  -5   1   6      630.27      605.48     37.49 o 
  -4   1   6      546.96      518.20     22.94 o 
  -3   1   6      816.06      829.07     84.03 o 
  -2   1   6      163.46      197.79     16.36 o 
  -1   1   6      305.80      296.01     19.11 o 
   0   1   6     2234.43     2322.13     78.60 o 
   1   1   6     1647.14     1679.71     50.24 o 
   2   1   6     5150.77     5113.20    142.15 o 
   3   1   6     1771.12     1777.30     68.27 o 
   4   1   6     6192.01     6042.78    179.43 o 
   5   1   6     3264.26     3315.06     99.41 o 
   6   1   6     3207.02     3267.79     92.64 o 
   7   1   6     1255.08     1269.68    110.90 o 
  -7   2   6     1019.48     1054.97     77.92 o 
  -6   2   6      837.70      833.91     64.49 o 
  -5   2   6     5194.29     4936.79    232.54 o 
  -4   2   6     3414.37     3435.79    101.22 o 
  -3   2   6    12143.14    11761.45    420.39 o 
  -2   2   6     7014.34     7069.33    218.12 o 
  -1   2   6     9041.96     8725.74    361.14 o 
   0   2   6     3984.59     4302.56    153.89 o 
   1   2   6     3851.10     3935.10    120.62 o 
   2   2   6       43.65       38.33      9.77 o 
   3   2   6      698.60      637.81     26.60 o 
   4   2   6      859.51      834.57     39.33 o 
   5   2   6      185.40      213.17     22.25 o 
   6   2   6      332.38      341.71     21.50 o 
  -7   3   6      719.91      734.01     63.51 o 
  -6   3   6      647.36      638.01     55.94 o 
  -5   3   6     1638.89     1550.58     92.33 o 
  -4   3   6      362.90      314.85     40.30 o 
  -3   3   6       15.65       22.11     11.56 o 
  -2   3   6      698.81      728.61     44.46 o 
  -1   3   6     1042.23     1105.40     46.18 o 
   0   3   6     1950.44     1875.45     99.66 o 
   1   3   6     1542.81     1528.01     83.05 o 
   2   3   6     3859.07     3816.76    149.49 o 
   3   3   6     3226.94     3189.53     82.10 o 
   4   3   6     2497.60     2490.59     60.02 o 
   5   3   6     3796.26     3863.22    100.16 o 
   6   3   6     2131.59     2143.51     59.08 o 
  -7   4   6      731.27      637.04    103.57 o 
  -6   4   6     1277.53     1302.41    123.84 o 
  -5   4   6     1473.72     1437.24     86.22 o 
  -4   4   6     3038.63     3137.31    143.87 o 
  -3   4   6     4217.86     4285.01    102.85 o 
  -2   4   6     5804.53     5859.10    136.05 o 
  -1   4   6     3692.17     3722.18    114.80 o 
   0   4   6     1425.99     1387.57     44.55 o 
   1   4   6     6797.81     6800.23    212.83 o 
   2   4   6     2032.04     2039.56     53.23 o 
   3   4   6     1530.12     1496.71     42.40 o 
   4   4   6      390.24      395.92     30.33 o 
   5   4   6      432.10      430.47     16.22 o 
   6   4   6       68.43       65.66     21.71 o 
  -7   5   6     1280.82     1143.88     84.03 o 
  -6   5   6     1288.92     1229.86     82.07 o 
  -5   5   6     1522.85     1583.06    133.61 o 
  -4   5   6      764.66      785.79     56.42 o 
  -3   5   6        6.97        7.52      3.32 o 
  -2   5   6       78.61       84.13     11.85 o 
  -1   5   6     2511.35     2453.31     84.92 o 
   0   5   6     1735.57     1700.92     43.97 o 
   1   5   6     3895.27     3711.76     99.88 o 
   2   5   6     3191.82     3188.49     74.12 o 
   3   5   6     2982.27     2893.57     57.79 o 
   4   5   6     1596.20     1541.80     70.93 o 
   5   5   6     1841.46     1701.19     82.67 o 
   6   5   6     1433.81     1384.48     80.25 o 
  -7   6   6      830.36      725.21     69.61 o 
  -6   6   6     2589.67     2477.31    198.83 o 
  -5   6   6     2143.82     2015.16    116.02 o 
  -4   6   6     3170.21     3196.91    150.71 o 
  -3   6   6     3202.57     3241.06     71.55 o 
  -2   6   6     2631.80     2712.59     80.79 o 
  -1   6   6     1883.43     1871.58     87.99 o 
   0   6   6     3745.44     3700.56    113.94 o 
   1   6   6      537.66      541.82     39.95 o 
   2   6   6     2754.47     2578.46     92.34 o 
   3   6   6      798.72      900.46     81.49 o 
   4   6   6      872.94      859.14     53.26 o 
   5   6   6      133.73      148.09     36.28 o 
   6   6   6       55.17       89.07     25.77 o 
  -6   7   6      543.05      500.74     54.96 o 
  -5   7   6      216.28      184.66     62.04 o 
  -4   7   6       62.15       80.61     22.23 o 
  -3   7   6      124.58      155.60     25.65 o 
  -2   7   6       28.44       22.06     18.20 o 
  -1   7   6       69.11       67.40     11.65 o 
   0   7   6      531.69      509.47     31.92 o 
   1   7   6      847.89      853.41     45.43 o 
   2   7   6      526.59      496.47     48.49 o 
   3   7   6     2197.91     2097.42    107.54 o 
   4   7   6     1787.54     1779.47    107.99 o 
   5   7   6     2668.18     2524.36    122.41 o 
   6   7   6     1914.47     1896.02    130.81 o 
  -6   8   6     1888.01     1881.06    110.90 o 
  -5   8   6      880.60      826.83     62.78 o 
  -4   8   6     2233.52     2211.06    115.29 o 
  -3   8   6     2174.08     2090.40    108.94 o 
  -2   8   6     4151.58     3888.06    112.00 o 
  -1   8   6     2239.71     2191.84     71.13 o 
   0   8   6     5494.34     5421.15    201.36 o 
   1   8   6      849.49      771.23     46.62 o 
   2   8   6     1906.38     1858.74     83.66 o 
   3   8   6      143.69      150.27     43.18 o 
   4   8   6      135.95      127.14     26.38 o 
   5   8   6       61.68       71.31     24.78 o 
  -5   9   6      709.84      664.64     57.16 o 
  -4   9   6      224.42      265.02     33.71 o 
  -3   9   6       46.22       60.58     20.27 o 
  -2   9   6      137.71      116.71     18.82 o 
  -1   9   6      819.19      820.52     38.41 o 
   0   9   6     1940.67     1868.87     72.64 o 
   1   9   6     2415.13     2334.87     92.32 o 
   2   9   6     2271.92     2264.88     92.00 o 
   3   9   6     2443.40     2329.71    126.82 o 
   4   9   6     1597.13     1489.52    104.23 o 
   5   9   6     1354.90     1278.95     87.58 o 
  -4  10   6     1934.70     1846.62    105.77 o 
  -3  10   6     1098.67     1153.90     74.50 o 
  -2  10   6     2734.05     2676.63    148.02 o 
  -1  10   6     1750.30     1708.21    103.20 o 
   0  10   6     2741.11     2755.05    102.00 o 
   1  10   6      968.87      943.39     51.07 o 
   2  10   6      850.87      846.15     55.10 o 
   3  10   6      219.56      295.63     54.71 o 
   4  10   6      218.91      183.07     42.56 o 
  -3  11   6       20.43       27.60     30.29 o 
  -2  11   6        2.43      -15.63     15.63 o 
  -1  11   6       64.99       44.40     18.40 o 
   0  11   6      246.92      262.00     64.24 o 
   1  11   6      234.62      207.53     32.47 o 
   2  11   6      966.30      984.27     64.34 o 
   3  11   6     1843.51     1804.05     99.66 o 
  -1  12   6      788.33      718.14     44.03 o 
   0  12   6     1003.63     1036.61     69.24 o 
   1  12   6      421.32      404.36     40.17 o 
  -2 -11   7     2699.84     2809.96     84.16 o 
  -1 -11   7     1882.52     1922.08     64.97 o 
   0 -11   7     2104.89     2069.36     77.45 o 
   1 -11   7      687.44      700.18     60.87 o 
   2 -11   7     1277.24     1390.17    119.32 o 
  -4 -10   7      488.89      456.50     39.27 o 
  -3 -10   7      544.27      517.84     33.35 o 
  -2 -10   7      408.10      413.79     25.81 o 
  -1 -10   7       37.82       39.44      9.68 o 
   0 -10   7       16.98       17.04      7.37 o 
   1 -10   7      171.13      177.94     14.46 o 
   2 -10   7      311.96      398.49     72.06 o 
   3 -10   7     1053.22      994.88    191.01 o 
  -5  -9   7       16.77       19.84     12.95 o 
  -4  -9   7      494.91      533.88     40.42 o 
  -3  -9   7      212.59      209.34     24.82 o 
  -2  -9   7      892.21      901.36     36.67 o 
  -1  -9   7      444.15      454.79     27.32 o 
   0  -9   7     2986.99     2939.03     80.10 o 
   1  -9   7     1192.00     1193.53     37.41 o 
   2  -9   7     3485.52     3835.16    236.45 o 
   3  -9   7     1785.71     1892.79    144.11 o 
   4  -9   7     2277.63     2462.16    187.59 o 
  -5  -8   7     1129.54     1156.21     49.86 o 
  -4  -8   7     1471.92     1495.85     59.18 o 
  -3  -8   7      553.75      606.04     29.16 o 
  -2  -8   7      357.69      394.25     27.06 o 
  -1  -8   7      186.83      194.78     18.54 o 
   0  -8   7       17.81       14.39      8.02 o 
   1  -8   7      243.70      275.08     21.43 o 
   2  -8   7      698.95      623.23     35.90 o 
   3  -8   7     1009.86     1031.52     95.75 o 
   4  -8   7      961.66     1009.54     99.41 o 
   5  -8   7     1946.27     1987.32    175.14 o 
  -6  -7   7     1004.65     1021.48     57.01 o 
  -5  -7   7     1059.25     1079.66     55.10 o 
  -4  -7   7     3490.04     3457.75    111.72 o 
  -3  -7   7     3593.77     3453.91    112.66 o 
  -2  -7   7     5524.73     5412.04    152.51 o 
  -1  -7   7     2816.58     2842.87     78.40 o 
   0  -7   7     5668.91     5395.42    185.10 o 
   1  -7   7     1697.77     1759.89     55.07 o 
   2  -7   7     1134.57     1106.46     43.60 o 
   3  -7   7     1136.21     1212.76     93.80 o 
   4  -7   7      459.50      524.92    108.94 o 
   5  -7   7      425.22      435.52     68.64 o 
  -6  -6   7     1399.34     1386.15     60.89 o 
  -5  -6   7      907.49      948.66     60.09 o 
  -4  -6   7      633.16      652.83     39.40 o 
  -3  -6   7      236.63      257.88     24.91 o 
  -2  -6   7      161.17      160.71     27.02 o 
  -1  -6   7      277.98      274.21     33.59 o 
   0  -6   7      172.93      177.92     24.52 o 
   1  -6   7      502.35      530.69     38.24 o 
   2  -6   7      498.52      499.81     23.65 o 
   3  -6   7      892.71      873.29     27.72 o 
   4  -6   7      457.49      523.21    110.41 o 
   5  -6   7     1372.61     1547.89    120.42 o 
   6  -6   7     1337.09     1514.43    122.62 o 
  -7  -5   7      204.60      248.92     24.31 o 
  -6  -5   7      702.09      776.14     54.78 o 
  -5  -5   7     1131.52     1200.11     50.25 o 
  -4  -5   7     1067.22     1134.05     50.68 o 
  -3  -5   7     4694.97     4694.48    134.18 o 
  -2  -5   7     2680.25     2697.82     78.11 o 
  -1  -5   7     5981.81     5994.14    210.92 o 
   0  -5   7     5664.85     5622.35    174.96 o 
   1  -5   7     3839.33     3958.98    133.33 o 
   2  -5   7     5358.16     5084.90    177.42 o 
   3  -5   7     2932.28     2970.29     91.27 o 
   4  -5   7     1591.43     1522.39     50.07 o 
   5  -5   7      676.48      704.21     72.79 o 
   6  -5   7      520.42      651.69     79.39 o 
  -7  -4   7     1924.42     1923.45     96.02 o 
  -6  -4   7     1573.15     1636.75     68.20 o 
  -5  -4   7     2691.17     2730.80    103.79 o 
  -4  -4   7     1513.52     1555.69     55.85 o 
  -3  -4   7     1467.75     1484.65     53.07 o 
  -2  -4   7      812.98      806.48    110.28 o 
  -1  -4   7      379.15      399.99    101.74 o 
   0  -4   7     1020.16     1018.37     45.67 o 
   1  -4   7      610.41      636.37     30.77 o 
   2  -4   7     1874.99     1844.50     68.22 o 
   3  -4   7     2197.26     2126.98     66.33 o 
   4  -4   7     1587.27     1555.15     57.40 o 
   5  -4   7     2074.71     2070.12    211.29 o 
   6  -4   7     1266.70     1320.73    109.19 o 
  -7  -3   7      303.95      328.52     33.20 o 
  -6  -3   7      100.22       92.66     19.05 o 
  -5  -3   7      585.51      554.41     29.74 o 
  -4  -3   7     1167.06     1178.66     43.60 o 
  -3  -3   7     2425.29     2453.35     87.00 o 
  -2  -3   7     1868.98     1909.59     85.09 o 
  -1  -3   7     5397.05     5512.58    168.54 o 
   0  -3   7     4523.61     4441.04    134.94 o 
   1  -3   7     5451.69     5506.61    184.00 o 
   2  -3   7     2979.35     2852.09    128.60 o 
   3  -3   7     4928.66     4948.54    139.13 o 
   4  -3   7      586.59      547.93     24.58 o 
   5  -3   7      868.03      845.45     69.61 o 
   6  -3   7       28.48       41.52     36.64 o 
   7  -3   7       32.34        6.11     32.49 o 
  -7  -2   7      790.73      767.47     85.98 o 
  -6  -2   7      857.32      838.72     41.14 o 
  -5  -2   7     1496.39     1411.55     53.24 o 
  -4  -2   7      399.59      462.35     26.63 o 
  -3  -2   7     2678.02     2627.65     69.41 o 
  -2  -2   7     1779.28     1762.32     63.40 o 
  -1  -2   7      591.45      577.94     30.32 o 
   0  -2   7      991.52     1003.75     40.13 o 
   1  -2   7      771.57      740.54     35.81 o 
   2  -2   7      430.51      470.84     50.56 o 
   3  -2   7     1243.60     1272.50     50.06 o 
   4  -2   7     2318.60     2324.63     90.87 o 
   5  -2   7     2102.76     2045.92     80.71 o 
   6  -2   7     3827.52     3983.92    208.11 o 
   7  -2   7     2354.67     2666.37    160.97 o 
  -7  -1   7      215.21      213.00     49.10 o 
  -6  -1   7      215.69      213.07     22.89 o 
  -5  -1   7     2280.55     2391.40    105.00 o 
  -4  -1   7     2380.20     2411.76     69.19 o 
  -3  -1   7     5398.74     5453.80    175.25 o 
  -2  -1   7     3877.05     4087.05    120.28 o 
  -1  -1   7     4680.98     4889.81    141.35 o 
   0  -1   7     5610.39     5983.41    278.09 o 
   1  -1   7     4985.89     5059.00    147.59 o 
   2  -1   7      540.20      645.44     63.26 o 
   3  -1   7     3584.98     3685.60    108.89 o 
   4  -1   7     1266.89     1221.42     92.21 o 
   5  -1   7      818.44      830.67     37.23 o 
   6  -1   7      188.57      188.27     31.39 o 
   7  -1   7       95.78      136.54     28.09 o 
  -7   0   7     2289.20     2266.27    143.14 o 
  -6   0   7     3802.79     3716.02    111.01 o 
  -5   0   7     2583.94     2585.68     67.66 o 
  -4   0   7     1661.87     1707.16     48.80 o 
  -3   0   7      340.76      377.80     28.33 o 
  -2   0   7      153.58      147.43     22.44 o 
  -1   0   7      127.91      158.28     30.53 o 
   0   0   7     1764.20     1754.91     58.46 o 
   1   0   7     1898.20     1902.73     75.20 o 
   2   0   7     4332.50     4293.84    143.23 o 
   3   0   7      787.23      788.34     42.06 o 
   4   0   7     1837.02     1856.59     60.58 o 
   5   0   7     1093.79     1141.88     68.74 o 
   6   0   7      879.21      841.51     58.75 o 
   7   0   7      742.38      684.67     55.94 o 
  -7   1   7      216.72      349.54     45.92 o 
  -6   1   7      249.36      242.80     37.62 o 
  -5   1   7     2248.30     2182.21     93.74 o 
  -4   1   7     2408.22     2477.84     77.92 o 
  -3   1   7     5084.59     5073.43    169.98 o 
  -2   1   7     3494.01     3310.28    112.21 o 
  -1   1   7     4242.62     4216.63    131.81 o 
   0   1   7     4930.06     5239.57    160.22 o 
   1   1   7     4570.47     4456.46    165.98 o 
   2   1   7      465.01      530.66     28.12 o 
   3   1   7     3398.08     3530.72    120.38 o 
   4   1   7     1380.23     1358.50     55.28 o 
   5   1   7      888.14      928.87     46.83 o 
   6   1   7      216.47      210.83     29.19 o 
   7   1   7       96.04       72.30     22.72 o 
  -7   2   7      901.77      907.92     74.50 o 
  -6   2   7      942.56      885.70     69.86 o 
  -5   2   7     1701.26     1695.91     96.48 o 
  -4   2   7      396.84      395.73     34.31 o 
  -3   2   7     2608.33     2562.07    111.15 o 
  -2   2   7     1788.94     1780.26     70.47 o 
  -1   2   7      545.01      568.65     40.91 o 
   0   2   7     1016.05      955.34     44.77 o 
   1   2   7      878.40      881.29     44.30 o 
   2   2   7      464.46      515.13     24.82 o 
   3   2   7     1230.40     1235.90     43.42 o 
   4   2   7     2213.66     2106.11     65.41 o 
   5   2   7     2090.63     2101.34     67.71 o 
   6   2   7     3674.13     3806.26    122.57 o 
  -7   3   7      273.23      308.01     47.63 o 
  -6   3   7      116.08       90.38     27.60 o 
  -5   3   7      547.00      547.88     53.74 o 
  -4   3   7     1466.51     1398.88     99.66 o 
  -3   3   7     2617.89     2746.73     98.27 o 
  -2   3   7     2016.62     2225.04     79.25 o 
  -1   3   7     5453.84     5553.10    195.80 o 
   0   3   7     4505.00     4598.98    152.97 o 
   1   3   7     5181.05     5426.29    177.83 o 
   2   3   7     2875.05     2828.32    153.76 o 
   3   3   7     4513.84     4260.37    321.33 o 
   4   3   7      666.60      676.77     27.03 o 
   5   3   7      753.73      758.61     28.61 o 
   6   3   7       21.68       19.23     16.47 o 
  -7   4   7     1747.26     1634.11    117.73 o 
  -6   4   7     1441.86     1263.81     96.00 o 
  -5   4   7     2565.29     2558.40    209.82 o 
  -4   4   7     1431.25     1339.05     90.13 o 
  -3   4   7     1479.27     1518.46     38.60 o 
  -2   4   7      865.19      919.77     44.88 o 
  -1   4   7      421.44      439.29     29.06 o 
   0   4   7      982.56      974.09     40.73 o 
   1   4   7      597.80      574.90     29.33 o 
   2   4   7     1750.51     1733.42     64.91 o 
   3   4   7     2229.37     2178.62     61.96 o 
   4   4   7     1640.08     1606.04     47.82 o 
   5   4   7     2265.32     2241.28     67.28 o 
   6   4   7     1351.65     1414.68     80.31 o 
  -7   5   7      192.55      131.41     41.28 o 
  -6   5   7      707.18      769.43     67.66 o 
  -5   5   7     1023.71     1079.15     80.61 o 
  -4   5   7      959.21     1097.23    118.96 o 
  -3   5   7     4199.66     4214.63    112.99 o 
  -2   5   7     3071.99     3101.38    122.50 o 
  -1   5   7     5551.20     5649.89    155.01 o 
   0   5   7     5883.75     5779.06    187.50 o 
   1   5   7     3978.31     4014.38     99.26 o 
   2   5   7     5668.43     5618.06    154.48 o 
   3   5   7     3100.90     3180.93     86.06 o 
   4   5   7     1708.53     1791.51     59.90 o 
   5   5   7      666.57      593.43     50.29 o 
   6   5   7      583.48      607.88     65.12 o 
  -6   6   7     1510.57     1436.51     98.68 o 
  -5   6   7      989.78      999.77     76.21 o 
  -4   6   7      709.12      662.68     60.09 o 
  -3   6   7      315.45      304.99     10.39 o 
  -2   6   7      158.81      154.31     13.02 o 
  -1   6   7      256.32      293.75     28.84 o 
   0   6   7      177.13      194.97     20.28 o 
   1   6   7      610.06      635.20     36.66 o 
   2   6   7      501.65      525.89     44.29 o 
   3   6   7      986.27     1009.75     54.67 o 
   4   6   7      489.17      503.85     54.37 o 
   5   6   7     1334.87     1340.06     81.24 o 
   6   6   7     1201.37     1112.07     83.19 o 
  -6   7   7     1071.55     1135.58     83.78 o 
  -5   7   7     1039.60     1045.44    123.60 o 
  -4   7   7     3586.96     3607.51    187.10 o 
  -3   7   7     3508.82     3396.05     96.00 o 
  -2   7   7     5824.38     5803.43    169.86 o 
  -1   7   7     2593.31     2453.69     83.40 o 
   0   7   7     5812.28     5710.22    238.43 o 
   1   7   7     1532.63     1505.04     67.77 o 
   2   7   7     1093.90     1075.24     58.33 o 
   3   7   7      969.17      877.46     70.46 o 
   4   7   7      406.42      392.26     42.16 o 
   5   7   7      318.37      343.27     44.31 o 
  -5   8   7     1079.25     1018.57     82.56 o 
  -4   8   7     1424.54     1331.23    146.07 o 
  -3   8   7      459.01      524.68     55.94 o 
  -2   8   7      347.25      322.97     20.49 o 
  -1   8   7      182.62      202.44     40.55 o 
   0   8   7       18.86       15.07     12.48 o 
   1   8   7      216.63      198.46     29.68 o 
   2   8   7      639.70      583.18     44.89 o 
   3   8   7      922.25      936.68     60.86 o 
   4   8   7      856.50      870.85    140.70 o 
   5   8   7     2002.32     2038.29    178.44 o 
  -5   9   7        9.01       -1.22     31.27 o 
  -4   9   7      526.22      490.97     53.74 o 
  -3   9   7      245.87      160.97     59.60 o 
  -2   9   7      959.06      844.78     40.11 o 
  -1   9   7      541.24      569.56     31.13 o 
   0   9   7     3044.35     3134.36    113.75 o 
   1   9   7     1221.82     1330.35    101.15 o 
   2   9   7     3684.70     3797.34    176.21 o 
   3   9   7     1725.24     1731.30     94.74 o 
   4   9   7     2332.32     2322.44    124.09 o 
  -4  10   7      513.17      494.88     53.25 o 
  -3  10   7      509.96      483.64     54.23 o 
  -2  10   7      419.14      483.55     45.04 o 
  -1  10   7       35.47       21.16     17.38 o 
   0  10   7       19.74       27.40     13.03 o 
   1  10   7      203.65      263.60     35.34 o 
   2  10   7      331.97      318.27     80.12 o 
   3  10   7     1066.08     1077.52     74.01 o 
  -2  11   7     2610.31     2494.65    158.28 o 
  -1  11   7     1872.58     1827.18     79.63 o 
   0  11   7     2096.35     2073.29    110.78 o 
   1  11   7      765.15      780.58     57.28 o 
   2  11   7     1313.26     1376.36     83.40 o 
  -1 -11   8      303.12      282.39     65.65 o 
   0 -11   8      331.32      339.45     27.15 o 
   1 -11   8      165.31      244.51     56.91 o 
  -3 -10   8      389.08      449.61     37.62 o 
  -2 -10   8     1040.75     1055.17     42.15 o 
  -1 -10   8      557.26      578.38     33.81 o 
   0 -10   8     1995.67     1920.51     54.79 o 
   1 -10   8      825.06      795.01     65.20 o 
   2 -10   8     2086.60     2239.15    178.07 o 
  -4  -9   8     1683.45     1710.76     71.98 o 
  -3  -9   8     1390.50     1439.60     52.09 o 
  -2  -9   8      962.85      922.46     37.77 o 
  -1  -9   8      283.05      317.40     21.84 o 
   0  -9   8      260.36      277.93     19.51 o 
   1  -9   8       11.00       14.79     10.72 o 
   2  -9   8        1.02        0.98     19.54 o 
   3  -9   8      283.97      249.15     65.46 o 
  -5  -8   8       35.05       42.89     16.64 o 
  -4  -8   8      507.22      508.89     32.81 o 
  -3  -8   8      173.04      160.57     24.72 o 
  -2  -8   8     1410.51     1363.02     62.54 o 
  -1  -8   8      739.26      717.23     50.88 o 
   0  -8   8     2170.79     2156.92     80.57 o 
   1  -8   8     1146.80     1060.24     46.42 o 
   2  -8   8     2348.81     2146.91     94.15 o 
   3  -8   8     1340.45     1312.18    113.58 o 
   4  -8   8     1469.47     1250.62    210.31 o 
  -5  -7   8     1133.89     1036.02     54.67 o 
  -4  -7   8     1239.21     1212.12     56.44 o 
  -3  -7   8     1306.95     1328.24     55.47 o 
  -2  -7   8     1445.58     1480.42     73.27 o 
  -1  -7   8      759.90      747.64     52.37 o 
   0  -7   8      992.10     1059.69     60.43 o 
   1  -7   8      104.72      126.19     35.17 o 
   2  -7   8       47.83       55.86     16.76 o 
   3  -7   8      134.96      164.63     44.70 o 
   4  -7   8      469.12      261.60    126.28 o 
   5  -7   8      959.94     1118.48    117.25 o 
  -6  -6   8      114.81      100.31     28.42 o 
  -5  -6   8       38.63       54.07     21.32 o 
  -4  -6   8      899.09      922.92     49.76 o 
  -3  -6   8     2177.41     2250.52     71.81 o 
  -2  -6   8     3919.68     4024.80    137.23 o 
  -1  -6   8     5033.88     4984.12    255.50 o 
   0  -6   8     6779.59     6756.23    238.23 o 
   1  -6   8     5024.45     5278.05    182.04 o 
   2  -6   8     4312.74     4279.76    155.07 o 
   3  -6   8     1831.33     1760.64     47.22 o 
   4  -6   8     1811.67     2151.95    234.74 o 
   5  -6   8      507.88      519.06     72.79 o 
  -6  -5   8     2126.52     2162.69     87.91 o 
  -5  -5   8     2421.51     2521.30     88.17 o 
  -4  -5   8     1791.86     1719.06     62.90 o 
  -3  -5   8     1754.70     1829.49     67.06 o 
  -2  -5   8     1400.49     1426.86     96.61 o 
  -1  -5   8      856.52      953.90     63.77 o 
   0  -5   8       46.86       51.98     16.44 o 
   1  -5   8       89.54      117.28     14.74 o 
   2  -5   8      120.74      126.22     32.24 o 
   3  -5   8      642.41      680.19     38.94 o 
   4  -5   8      865.23      846.82     47.14 o 
   5  -5   8     1056.80     1087.94    100.88 o 
   6  -5   8     1187.19     1392.54    116.27 o 
  -6  -4   8      111.08       85.01     17.72 o 
  -5  -4   8      378.98      472.47     40.53 o 
  -4  -4   8      338.72      330.80     40.94 o 
  -3  -4   8      677.79      697.71     37.27 o 
  -2  -4   8      942.05      941.43     47.92 o 
  -1  -4   8     1977.38     1975.24     71.25 o 
   0  -4   8     1931.76     1849.60     98.32 o 
   1  -4   8     1190.73     1272.44     49.28 o 
   2  -4   8     3897.10     3918.45    143.10 o 
   3  -4   8     3365.06     3485.51    105.82 o 
   4  -4   8     2925.37     2860.87    104.24 o 
   5  -4   8     2615.10     2775.31    244.51 o 
   6  -4   8     1586.09     1755.76    128.97 o 
  -7  -3   8     1403.56     1320.43     82.20 o 
  -6  -3   8     1734.58     1690.53     65.79 o 
  -5  -3   8     1527.58     1468.59     64.63 o 
  -4  -3   8      965.76      998.72     44.87 o 
  -3  -3   8      905.62      931.12     36.95 o 
  -2  -3   8     1439.55     1464.60     94.48 o 
  -1  -3   8     1430.98     1480.56     68.15 o 
   0  -3   8      754.94      751.36     39.83 o 
   1  -3   8     1501.64     1435.02     71.70 o 
   2  -3   8      498.07      483.10     29.93 o 
   3  -3   8      184.11      210.00     18.01 o 
   4  -3   8      491.12      533.15     25.65 o 
   5  -3   8      786.65      741.49     43.31 o 
   6  -3   8     1175.72     1116.28    153.40 o 
  -7  -2   8       18.69        5.43     12.76 o 
  -6  -2   8       10.87       13.28      9.58 o 
  -5  -2   8      560.07      567.90     42.34 o 
  -4  -2   8      154.02      166.17     15.91 o 
  -3  -2   8     3703.00     3807.68    130.50 o 
  -2  -2   8     1276.88     1303.64     55.88 o 
  -1  -2   8     3973.14     3963.34    145.23 o 
   0  -2   8     2024.35     2114.20     75.09 o 
   1  -2   8     4373.55     4461.30    144.73 o 
   2  -2   8     1343.34     1416.37     87.81 o 
   3  -2   8     2737.31     2767.30    102.51 o 
   4  -2   8      737.57      748.58     47.83 o 
   5  -2   8     1365.84     1361.17     63.21 o 
   6  -2   8      520.76      552.52     59.84 o 
  -7  -1   8      993.01      972.65     95.02 o 
  -6  -1   8     2294.30     2289.99    139.22 o 
  -5  -1   8     4768.53     4859.30    150.00 o 
  -4  -1   8     3866.00     3879.15    146.20 o 
  -3  -1   8     5217.95     5120.86    180.60 o 
  -2  -1   8     2802.05     2841.81    104.27 o 
  -1  -1   8      961.73     1032.02     74.62 o 
   0  -1   8      575.36      563.54     32.80 o 
   1  -1   8      627.57      587.65     34.32 o 
   2  -1   8     2368.83     2346.76    113.34 o 
   3  -1   8      489.09      477.13     59.72 o 
   4  -1   8     1420.55     1393.25     82.94 o 
   5  -1   8      607.88      680.09     36.33 o 
   6  -1   8      788.16      723.48     65.61 o 
  -7   0   8       20.85       55.69     49.83 o 
  -6   0   8      159.13      141.53     14.60 o 
  -5   0   8      316.30      346.07     19.80 o 
  -4   0   8        8.00       19.18      7.37 o 
  -3   0   8     1387.61     1328.00     79.39 o 
  -2   0   8     1252.33     1415.60     61.73 o 
  -1   0   8     3643.36     3394.41    131.44 o 
   0   0   8     3860.44     3763.24    120.42 o 
   1   0   8    10371.93    10297.63    348.91 o 
   2   0   8     3936.13     3864.77    170.19 o 
   3   0   8     8723.34     8654.74    282.66 o 
   4   0   8     1029.18     1049.22     68.65 o 
   5   0   8     3013.70     3089.41    104.24 o 
   6   0   8      852.51      932.27     71.69 o 
  -7   1   8     1134.07     1067.91     92.09 o 
  -6   1   8     2356.14     2451.91    214.22 o 
  -5   1   8     5081.51     4951.04    144.73 o 
  -4   1   8     4442.27     4561.79    150.20 o 
  -3   1   8     5482.38     5420.53    189.38 o 
  -2   1   8     3070.84     3208.69    109.02 o 
  -1   1   8     1011.58     1014.06     48.11 o 
   0   1   8      580.29      562.06     33.55 o 
   1   1   8      565.64      526.23     41.55 o 
   2   1   8     2384.82     2438.92     80.46 o 
   3   1   8      581.21      573.79     37.33 o 
   4   1   8     1499.28     1516.08     81.91 o 
   5   1   8      650.05      710.75     36.20 o 
   6   1   8      793.36      749.86     50.57 o 
  -7   2   8       28.11       53.74     21.25 o 
  -6   2   8       11.09       13.68     17.83 o 
  -5   2   8      508.94      477.52     23.09 o 
  -4   2   8      159.25      157.50     10.36 o 
  -3   2   8     3545.39     3523.81    132.48 o 
  -2   2   8     1259.61     1228.85     61.43 o 
  -1   2   8     3728.62     3798.28    129.78 o 
   0   2   8     2091.22     2026.89    143.50 o 
   1   2   8     4340.65     4565.83    159.51 o 
   2   2   8     1463.85     1525.56     68.20 o 
   3   2   8     2509.62     2485.59     80.29 o 
   4   2   8      792.70      853.67     35.94 o 
   5   2   8     1193.85     1140.04     47.56 o 
   6   2   8      567.95      543.69     30.54 o 
  -7   3   8     1346.88     1226.69    104.06 o 
  -6   3   8     1606.52     1449.94    171.47 o 
  -5   3   8     1524.88     1485.60    101.86 o 
  -4   3   8      876.78      820.34     26.81 o 
  -3   3   8      916.25      931.74     51.34 o 
  -2   3   8     1531.25     1511.05    135.93 o 
  -1   3   8     1425.16     1500.31     61.61 o 
   0   3   8      827.40      829.32     44.22 o 
   1   3   8     1537.89     1541.61     56.52 o 
   2   3   8      484.93      428.00     25.32 o 
   3   3   8      162.83      166.34     15.51 o 
   4   3   8      401.90      391.43     23.38 o 
   5   3   8      705.31      681.00     37.68 o 
   6   3   8     1167.32     1100.15     93.94 o 
  -6   4   8      113.88       61.55     49.34 o 
  -5   4   8      389.97      376.41     53.98 o 
  -4   4   8      412.96      425.26     79.14 o 
  -3   4   8      635.01      672.29     53.10 o 
  -2   4   8     1166.59     1203.72     62.62 o 
  -1   4   8     1807.36     1800.46     74.94 o 
   0   4   8     2271.09     2395.63    147.17 o 
   1   4   8     1039.83     1057.50     59.84 o 
   2   4   8     4054.88     4216.47    336.84 o 
   3   4   8     3293.79     3291.20    200.05 o 
   4   4   8     3026.19     3076.69     79.93 o 
   5   4   8     2499.66     2485.44    116.72 o 
   6   4   8     1609.35     1567.26    150.59 o 
  -6   5   8     2204.84     2107.01    138.74 o 
  -5   5   8     2391.19     2436.76    149.24 o 
  -4   5   8     1714.21     1660.50    112.12 o 
  -3   5   8     1737.18     1707.76     75.60 o 
  -2   5   8     1235.99     1200.46     39.36 o 
  -1   5   8      735.10      724.40     42.18 o 
   0   5   8       27.37       33.62     12.96 o 
   1   5   8       72.81       74.19     12.00 o 
   2   5   8      127.82      112.26     19.03 o 
   3   5   8      613.05      611.24     33.30 o 
   4   5   8      867.00      912.28     33.59 o 
   5   5   8     1067.92     1101.62     82.95 o 
   6   5   8     1067.77     1118.59     82.85 o 
  -6   6   8      113.42      103.08     32.49 o 
  -5   6   8       35.11       62.53     26.87 o 
  -4   6   8      913.04      837.33     77.43 o 
  -3   6   8     2036.99     2026.16     54.52 o 
  -2   6   8     3870.11     4001.92    160.48 o 
  -1   6   8     4765.32     4862.06    159.75 o 
   0   6   8     6663.63     6547.72    175.96 o 
   1   6   8     4727.52     4716.91    163.50 o 
   2   6   8     4212.26     4052.36    116.17 o 
   3   6   8     1853.68     1434.51    154.59 o 
   4   6   8     2028.20     2160.73    105.69 o 
   5   6   8      495.69      404.75     83.05 o 
  -5   7   8     1143.22     1010.27    134.83 o 
  -4   7   8     1200.91     1182.72     92.09 o 
  -3   7   8     1413.13     1393.02     49.03 o 
  -2   7   8     1516.79     1571.31     54.01 o 
  -1   7   8      799.38      847.83     53.37 o 
   0   7   8     1037.57     1100.16    106.99 o 
   1   7   8      115.54      118.19     37.09 o 
   2   7   8       47.21       53.08     23.48 o 
   3   7   8      162.11      185.20     36.19 o 
   4   7   8      518.42      586.99     63.41 o 
   5   7   8     1026.80     1050.69     79.20 o 
  -5   8   8       20.17       48.12     25.16 o 
  -4   8   8      540.49      539.09     96.97 o 
  -3   8   8      210.58      187.35     38.10 o 
  -2   8   8     1635.02     1592.23     93.67 o 
  -1   8   8      951.20     1062.45     62.41 o 
   0   8   8     2431.63     2465.04     95.55 o 
   1   8   8     1318.00     1309.32     63.85 o 
   2   8   8     2335.73     2346.51    156.81 o 
   3   8   8     1249.20     1093.91     73.06 o 
   4   8   8     1430.77     1305.53     85.63 o 
  -4   9   8     1697.58     1584.29    116.76 o 
  -3   9   8     1325.10     1167.09    100.64 o 
  -2   9   8      891.77      826.02     53.37 o 
  -1   9   8      274.62      350.15     36.59 o 
   0   9   8      252.81      165.55     53.98 o 
   1   9   8        8.57       28.23     14.84 o 
   2   9   8        1.50        3.09     12.20 o 
   3   9   8      302.97      355.19     41.88 o 
  -3  10   8      365.35      195.41     90.62 o 
  -2  10   8      909.30      847.00     85.00 o 
  -1  10   8      510.75      523.58     39.81 o 
   0  10   8     1876.20     1885.44     87.64 o 
   1  10   8      836.84      854.60     57.04 o 
   2  10   8     2116.09     2221.01    111.52 o 
  -1  11   8      313.10      344.90     53.49 o 
   0  11   8      290.03      329.02     57.40 o 
  -2 -10   9     1707.26     1632.17     68.28 o 
  -1 -10   9     1049.01     1049.26     43.63 o 
   0 -10   9      914.55      865.21     39.18 o 
   1 -10   9      579.01      639.34     59.24 o 
  -3  -9   9       24.11       26.39     13.99 o 
  -2  -9   9      468.08      496.20     51.85 o 
  -1  -9   9      314.84      353.21     42.54 o 
   0  -9   9      834.00      830.87     38.25 o 
   1  -9   9      567.47      506.84     27.87 o 
   2  -9   9     1538.83     1696.16    148.51 o 
   3  -9   9      730.11      730.83     99.17 o 
  -4  -8   9     1803.29     1890.94     83.49 o 
  -3  -8   9     1970.66     1975.60     88.07 o 
  -2  -8   9     1043.51      996.56     49.34 o 
  -1  -8   9      603.48      649.48     44.28 o 
   0  -8   9     1070.91     1068.14     53.37 o 
   1  -8   9      559.84      534.35     34.02 o 
   2  -8   9      417.98      563.02     73.77 o 
   3  -8   9      153.65      208.84     61.07 o 
   4  -8   9       80.21       71.32     70.10 o 
  -5  -7   9      449.61      458.37     40.52 o 
  -4  -7   9       22.87       40.39     15.36 o 
  -3  -7   9      147.81      156.27     22.58 o 
  -2  -7   9      556.94      688.96     52.42 o 
  -1  -7   9      519.11      553.78     36.32 o 
   0  -7   9     2175.36     2163.30    104.66 o 
   1  -7   9     1416.82     1465.84     95.75 o 
   2  -7   9     3136.37     2925.41    259.90 o 
   3  -7   9     2111.46     2100.17    163.17 o 
   4  -7   9     1892.50     1962.89    256.96 o 
  -5  -6   9      675.53      670.50     77.92 o 
  -4  -6   9     1085.23     1083.05     60.08 o 
  -3  -6   9     1477.53     1479.05     60.22 o 
  -2  -6   9     2315.59     2335.94    112.66 o 
  -1  -6   9     1803.83     1762.06     75.01 o 
   0  -6   9     2230.49     2262.90     85.75 o 
   1  -6   9     1481.68     1603.43     76.22 o 
   2  -6   9      879.15      877.15    122.38 o 
   3  -6   9      185.65      236.18     25.80 o 
   4  -6   9       14.14      -17.10     45.19 o 
   5  -6   9      410.08      453.84     75.97 o 
  -6  -5   9      109.69       91.33     26.17 o 
  -5  -5   9       76.21       61.28     17.24 o 
  -4  -5   9      365.94      423.12     43.74 o 
  -3  -5   9      144.72      149.19     18.98 o 
  -2  -5   9      289.98      265.04     36.24 o 
  -1  -5   9      408.63      402.60     36.52 o 
   0  -5   9     1007.66     1020.65     76.72 o 
   1  -5   9      564.88      560.68     32.96 o 
   2  -5   9     1943.71     1750.11     68.74 o 
   3  -5   9     2624.89     2628.82     89.18 o 
   4  -5   9     2390.90     2417.22    160.97 o 
   5  -5   9     3030.43     3180.54    210.31 o 
  -6  -4   9     1637.52     1647.70     75.37 o 
  -5  -4   9     2252.38     2260.16     84.45 o 
  -4  -4   9     3702.55     3824.53    138.21 o 
  -3  -4   9     3428.85     3351.63    107.98 o 
  -2  -4   9     4125.98     4278.62    150.09 o 
  -1  -4   9     1547.70     1531.61    140.57 o 
   0  -4   9     1482.44     1562.77     63.91 o 
   1  -4   9      340.49      411.27     34.87 o 
   2  -4   9      102.90       96.80     43.48 o 
   3  -4   9        3.95        4.56      9.88 o 
   4  -4   9      119.22      128.55     15.91 o 
   5  -4   9       94.81       41.04     58.38 o 
  -6  -3   9      783.97      781.59     71.23 o 
  -5  -3   9      183.12      221.90     25.83 o 
  -4  -3   9       21.77       29.86     13.53 o 
  -3  -3   9     1011.18     1045.36     89.35 o 
  -2  -3   9      833.30      846.49     59.09 o 
  -1  -3   9     3698.85     3678.42    127.31 o 
   0  -3   9     3323.77     3380.18    132.05 o 
   1  -3   9     2351.34     2395.66     88.46 o 
   2  -3   9     2082.92     2067.13    111.75 o 
   3  -3   9     2181.50     2304.98     84.84 o 
   4  -3   9     1089.78     1069.65     47.35 o 
   5  -3   9     1740.87     1720.08     79.05 o 
   6  -3   9      466.64      358.82     59.11 o 
  -6  -2   9     1868.44     1863.34     83.12 o 
  -5  -2   9     1951.37     1993.05     90.36 o 
  -4  -2   9     1223.12     1257.58     52.60 o 
  -3  -2   9     2520.80     2557.65     99.78 o 
  -2  -2   9     1375.53     1337.66     74.44 o 
  -1  -2   9     1723.83     1639.40     70.55 o 
   0  -2   9     2038.79     1997.20     96.02 o 
   1  -2   9     1927.63     1938.94     75.65 o 
   2  -2   9     1574.30     1512.74     65.21 o 
   3  -2   9      875.07      891.59     45.06 o 
   4  -2   9       85.97       92.80     16.06 o 
   5  -2   9       44.41       51.99     13.92 o 
   6  -2   9      146.31      117.98     35.42 o 
  -7  -1   9       81.41       77.43     51.30 o 
  -6  -1   9      539.03      546.14     31.78 o 
  -5  -1   9        6.78       28.88     10.32 o 
  -4  -1   9      197.93      230.65     19.30 o 
  -3  -1   9      431.24      456.10     35.57 o 
  -2  -1   9      538.76      537.44     66.07 o 
  -1  -1   9     1940.42     2102.28     93.30 o 
   0  -1   9      562.81      576.06     36.52 o 
   1  -1   9     4859.34     5024.47    165.18 o 
   2  -1   9     1383.55     1331.78     71.97 o 
   3  -1   9     5907.16     5919.06    256.83 o 
   4  -1   9     1875.95     1912.73     86.54 o 
   5  -1   9     2773.52     2748.74    122.30 o 
   6  -1   9     1456.61     1343.74     71.45 o 
  -7   0   9      758.45      742.80     85.98 o 
  -6   0   9     1380.97     1362.32     82.33 o 
  -5   0   9     2136.54     2054.83    106.14 o 
  -4   0   9     2188.26     2289.25     79.59 o 
  -3   0   9     7147.91     7131.43    259.07 o 
  -2   0   9     2371.73     2462.32     96.20 o 
  -1   0   9     2909.52     3052.85    157.92 o 
   0   0   9     4113.09     4161.98    142.93 o 
   1   0   9     2465.36     2565.17     94.39 o 
   2   0   9      238.65      284.33     32.60 o 
   3   0   9      121.44      196.05     35.54 o 
   4   0   9      348.04      333.89     33.61 o 
   5   0   9       88.09       72.67     19.67 o 
   6   0   9     1061.29     1105.63     89.89 o 
  -7   1   9       44.41       26.38     28.82 o 
  -6   1   9      531.20      490.63     49.93 o 
  -5   1   9       13.76       23.73     12.13 o 
  -4   1   9      207.93      203.90     31.68 o 
  -3   1   9      382.60      349.83     53.13 o 
  -2   1   9      437.89      450.89     50.81 o 
  -1   1   9     1746.06     1814.35     76.41 o 
   0   1   9      504.43      528.77     36.19 o 
   1   1   9     4634.17     4630.01    188.94 o 
   2   1   9     1641.09     1645.54     75.04 o 
   3   1   9     6059.55     5958.88    219.49 o 
   4   1   9     2051.86     2065.64     95.75 o 
   5   1   9     2961.17     3024.88    105.90 o 
   6   1   9     1611.36     1594.41     82.27 o 
  -6   2   9     1892.92     1725.47    130.44 o 
  -5   2   9     1883.59     1817.09    115.72 o 
  -4   2   9     1249.77     1226.12     48.78 o 
  -3   2   9     2481.51     2354.13    118.44 o 
  -2   2   9     1464.83     1528.58     67.95 o 
  -1   2   9     1690.18     1721.04     72.89 o 
   0   2   9     2298.02     2365.31    102.80 o 
   1   2   9     2031.54     2064.43     83.10 o 
   2   2   9     1747.62     1781.57     70.58 o 
   3   2   9      878.79      829.57     57.52 o 
   4   2   9       87.01       74.77     16.66 o 
   5   2   9       48.91       45.82     18.07 o 
   6   2   9      163.47      123.35     35.17 o 
  -6   3   9      741.59      868.84     80.36 o 
  -5   3   9      203.24      214.22     43.72 o 
  -4   3   9       21.72       26.18      6.47 o 
  -3   3   9     1011.97     1043.74     70.65 o 
  -2   3   9      983.48     1003.75     52.93 o 
  -1   3   9     3669.01     3744.31    133.02 o 
   0   3   9     3459.40     3350.52    117.73 o 
   1   3   9     2456.42     2657.85     91.15 o 
   2   3   9     2270.30     2357.66     80.07 o 
   3   3   9     2092.05     2163.87     75.16 o 
   4   3   9     1056.99      934.67     41.54 o 
   5   3   9     1563.93     1567.84     63.67 o 
   6   3   9      459.08      380.80     57.16 o 
  -6   4   9     1738.76     1650.24    126.04 o 
  -5   4   9     2278.20     2305.35    149.00 o 
  -4   4   9     3764.13     3515.94     70.85 o 
  -3   4   9     3303.81     3318.38    155.13 o 
  -2   4   9     4146.83     4229.92    179.72 o 
  -1   4   9     1389.82     1374.84     82.02 o 
   0   4   9     1505.91     1542.13     98.15 o 
   1   4   9      230.62      257.29     34.23 o 
   2   4   9      149.62      154.88     23.30 o 
   3   4   9        4.84       13.30      7.82 o 
   4   4   9      121.77      138.45     14.07 o 
   5   4   9       92.26       89.69     29.75 o 
  -6   5   9       78.79       73.03     32.73 o 
  -5   5   9       67.77      102.59     50.56 o 
  -4   5   9      357.73      456.53     57.65 o 
  -3   5   9      125.66       64.41     16.79 o 
  -2   5   9      388.85      425.10     21.89 o 
  -1   5   9      366.36      381.22     45.80 o 
   0   5   9     1011.69     1038.21     51.42 o 
   1   5   9      505.96      510.00     31.64 o 
   2   5   9     1772.72     1673.61     80.18 o 
   3   5   9     2468.29     2390.32     69.12 o 
   4   5   9     2456.46     2337.38    117.41 o 
   5   5   9     2863.80     2952.36    149.53 o 
  -5   6   9      723.05      687.84    122.38 o 
  -4   6   9     1140.49     1180.52     96.00 o 
  -3   6   9     1565.40     1513.38     60.95 o 
  -2   6   9     2403.34     2342.45     80.34 o 
  -1   6   9     1876.05     2017.58     62.16 o 
   0   6   9     2172.95     2303.55     71.53 o 
   1   6   9     1332.26     1315.39     77.31 o 
   2   6   9      815.21      825.46     32.94 o 
   3   6   9      153.13      166.08     22.86 o 
   4   6   9       13.41       27.51     18.57 o 
   5   6   9      436.13      465.62     53.59 o 
  -5   7   9      476.96      544.22     64.00 o 
  -4   7   9       23.57       36.15     26.38 o 
  -3   7   9      123.82      125.96     11.83 o 
  -2   7   9      592.11      639.12     44.33 o 
  -1   7   9      438.82      491.02     35.66 o 
   0   7   9     2204.76     2251.71     93.88 o 
   1   7   9     1507.95     1543.72     76.59 o 
   2   7   9     3142.35     3223.32    155.56 o 
   3   7   9     2145.78     2121.62    110.02 o 
   4   7   9     1997.72     2030.25    114.55 o 
  -4   8   9     1646.56     1583.55    206.65 o 
  -3   8   9     1858.58     1906.22    136.79 o 
  -2   8   9     1072.34     1034.59     46.38 o 
  -1   8   9      627.37      646.53     60.33 o 
   0   8   9     1190.16     1281.98     82.56 o 
   1   8   9      609.40      603.66     46.71 o 
   2   8   9      486.40      487.73     48.47 o 
   3   8   9      183.60      323.85     76.45 o 
  -3   9   9       34.05       35.42     25.89 o 
  -2   9   9      445.69      448.32     42.50 o 
  -1   9   9      273.31      242.92     29.41 o 
   0   9   9      814.15      887.23     99.90 o 
   1   9   9      469.41      442.91     57.14 o 
   2   9   9     1609.21     1684.22     95.95 o 
   3   9   9      765.24      666.96     63.47 o 
  -2  10   9     1717.84     1598.70    127.99 o 
  -1  10   9      995.75      925.80     56.93 o 
   0  10   9      813.76      726.93     64.93 o 
   1  10   9      519.76      504.77     60.03 o 
  -2  -9  10     3447.48     3395.31    143.57 o 
  -1  -9  10     2267.84     2295.95    133.81 o 
   0  -9  10     2456.49     2413.01     89.95 o 
   1  -9  10     1205.94     1210.56    121.15 o 
  -3  -8  10      374.85      419.03     44.15 o 
  -2  -8  10        0.55       -1.29     14.02 o 
  -1  -8  10      152.92      147.81     25.03 o 
   0  -8  10      513.18      538.63     61.19 o 
   1  -8  10      361.18      333.34     29.31 o 
   2  -8  10     1491.99     1685.17    232.29 o 
   3  -8  10      974.36     1142.66    118.47 o 
  -4  -7  10      729.04      637.57     65.82 o 
  -3  -7  10     1141.39     1083.51     62.22 o 
  -2  -7  10     1074.43     1096.13     51.67 o 
  -1  -7  10      889.44      950.07     51.28 o 
   0  -7  10      930.28      953.73     83.14 o 
   1  -7  10      842.71      825.79     65.95 o 
   2  -7  10     1290.06     1175.26     62.43 o 
   3  -7  10      811.72      816.81    102.59 o 
  -5  -6  10      487.66      418.84     43.20 o 
  -4  -6  10      366.95      427.30     55.00 o 
  -3  -6  10      260.38      304.34     28.81 o 
  -2  -6  10       44.82       48.06     32.14 o 
  -1  -6  10      506.71      522.55     41.65 o 
   0  -6  10       76.98       75.95     18.15 o 
   1  -6  10      176.99      157.52     48.36 o 
   2  -6  10      755.20      726.96     43.48 o 
   3  -6  10      479.76      513.93     72.55 o 
   4  -6  10      768.97      752.57    166.34 o 
  -5  -5  10      771.95      623.48     50.62 o 
  -4  -5  10     1807.38     1796.08     91.94 o 
  -3  -5  10     1967.53     2059.66     98.84 o 
  -2  -5  10     2145.39     2095.37     92.44 o 
  -1  -5  10     2935.37     2757.79    172.45 o 
   0  -5  10     2537.02     2588.54    111.63 o 
   1  -5  10     1691.01     1680.94     89.29 o 
   2  -5  10      992.82      966.34     64.26 o 
   3  -5  10      779.56      804.12     46.07 o 
   4  -5  10      270.51      285.54     53.98 o 
  -6  -4  10      821.52      722.50     51.18 o 
  -5  -4  10      803.08      720.98     57.78 o 
  -4  -4  10      325.71      312.96     37.74 o 
  -3  -4  10      222.00      231.06     25.02 o 
  -2  -4  10      521.62      538.79     46.33 o 
  -1  -4  10       16.30       18.41     11.96 o 
   0  -4  10      673.51      706.73     42.90 o 
   1  -4  10      701.54      647.45     46.02 o 
   2  -4  10     1298.84     1204.02     80.12 o 
   3  -4  10     1645.37     1568.11    115.29 o 
   4  -4  10     1445.19     1502.63     65.61 o 
   5  -4  10     2095.43     2148.78    241.58 o 
  -6  -3  10      694.25      682.33     46.99 o 
  -5  -3  10     1413.18     1389.54     82.58 o 
  -4  -3  10     1810.77     1803.06     69.89 o 
  -3  -3  10     2769.70     2907.29    179.90 o 
  -2  -3  10     2573.14     2664.54    127.50 o 
  -1  -3  10     3473.62     3404.68    143.29 o 
   0  -3  10     3487.94     3613.04    149.30 o 
   1  -3  10     1769.85     1824.43     89.73 o 
   2  -3  10     1456.67     1430.69     74.99 o 
   3  -3  10     1094.86     1122.40     93.55 o 
   4  -3  10      159.58      205.09     62.90 o 
   5  -3  10      191.90      209.09     49.83 o 
  -6  -2  10     1885.83     1917.35    103.61 o 
  -5  -2  10     1008.48     1032.98     49.65 o 
  -4  -2  10     1427.23     1404.93     62.33 o 
  -3  -2  10      190.64      233.22     77.31 o 
  -2  -2  10      291.31      304.86     34.93 o 
  -1  -2  10      459.99      470.25     36.84 o 
   0  -2  10      717.40      693.09     43.14 o 
   1  -2  10     3288.36     3381.87    138.59 o 
   2  -2  10     2378.52     2380.01    138.27 o 
   3  -2  10     3362.26     3503.30    151.51 o 
   4  -2  10     1288.15     1259.58     61.44 o 
   5  -2  10     2373.02     2556.42    144.25 o 
  -6  -1  10      805.65      714.78     53.30 o 
  -5  -1  10     1368.53     1318.46     76.27 o 
  -4  -1  10      730.18      669.63     36.94 o 
  -3  -1  10     3057.98     3044.79    125.86 o 
  -2  -1  10     2342.19     2383.20    116.14 o 
  -1  -1  10     2455.61     2421.39     96.10 o 
   0  -1  10     2642.08     2607.02    116.07 o 
   1  -1  10     1929.42     1938.56     78.30 o 
   2  -1  10     1228.32     1301.09     85.61 o 
   3  -1  10     1764.15     1758.50     76.36 o 
   4  -1  10      156.98      139.77     26.18 o 
   5  -1  10      114.94       92.62     21.88 o 
  -6   0  10      395.67      353.05     59.84 o 
  -5   0  10       10.65       22.11     10.21 o 
  -4   0  10      128.73      112.82     19.35 o 
  -3   0  10      267.17      285.57     55.35 o 
  -2   0  10       24.98       47.99     20.67 o 
  -1   0  10      480.04      551.66     75.84 o 
   0   0  10       34.73       31.73     23.82 o 
   1   0  10       19.62       20.13     12.46 o 
   2   0  10       15.40        4.22     10.83 o 
   3   0  10      587.50      632.80     47.60 o 
   4   0  10      579.28      500.68     45.59 o 
   5   0  10     1922.73     1944.23     83.51 o 
  -6   1  10      838.34      842.45     66.66 o 
  -5   1  10     1327.92     1233.66     67.51 o 
  -4   1  10      739.41      659.40     33.13 o 
  -3   1  10     3125.40     3031.55    150.47 o 
  -2   1  10     2351.43     2454.67    100.92 o 
  -1   1  10     2376.13     2514.95    111.75 o 
   0   1  10     2578.10     2726.23    122.06 o 
   1   1  10     1867.35     1816.93     74.83 o 
   2   1  10     1267.33     1251.03     57.52 o 
   3   1  10     1714.96     1704.40    101.86 o 
   4   1  10      172.64      136.58     63.63 o 
   5   1  10      136.29      154.63     21.01 o 
  -6   2  10     1826.06     1765.04    226.68 o 
  -5   2  10      958.99     1057.43     72.66 o 
  -4   2  10     1384.28     1522.76    129.44 o 
  -3   2  10      174.44      229.19     58.75 o 
  -2   2  10      268.11      266.41     31.75 o 
  -1   2  10      464.88      535.39     44.09 o 
   0   2  10      774.09      800.90     44.73 o 
   1   2  10     3111.99     3116.57    136.91 o 
   2   2  10     2359.88     2326.67    141.92 o 
   3   2  10     3302.53     3337.51    140.50 o 
   4   2  10     1310.01     1296.21     57.79 o 
   5   2  10     2403.19     2426.56    114.84 o 
  -6   3  10      712.95      830.49    136.05 o 
  -5   3  10     1362.69     1323.08     86.02 o 
  -4   3  10     1815.87     1871.48     96.52 o 
  -3   3  10     2690.27     2697.80    122.89 o 
  -2   3  10     2572.96     2632.22    110.05 o 
  -1   3  10     3471.54     3401.57    140.21 o 
   0   3  10     3491.67     3407.27    127.91 o 
   1   3  10     1765.43     1716.97     73.20 o 
   2   3  10     1568.03     1552.07     65.30 o 
   3   3  10     1131.58     1121.30     51.17 o 
   4   3  10      189.91       59.07     34.93 o 
   5   3  10      196.65      312.66     50.07 o 
  -6   4  10      820.24      917.45    142.89 o 
  -5   4  10      873.30      846.12     85.25 o 
  -4   4  10      308.38      319.92     39.88 o 
  -3   4  10      246.11      285.02     33.92 o 
  -2   4  10      516.17      491.37     43.09 o 
  -1   4  10        9.55        6.83     13.07 o 
   0   4  10      781.04      703.45     44.12 o 
   1   4  10      709.50      650.23     77.19 o 
   2   4  10     1391.46     1232.98    106.50 o 
   3   4  10     1638.65     1606.23     63.79 o 
   4   4  10     1506.82     1599.25     78.42 o 
   5   4  10     1964.82     1999.55    145.96 o 
  -5   5  10      812.07      731.32     81.10 o 
  -4   5  10     1762.59     1653.41    133.12 o 
  -3   5  10     2122.20     2048.62     92.87 o 
  -2   5  10     2324.40     2370.28    122.31 o 
  -1   5  10     2862.97     2849.67    139.71 o 
   0   5  10     2867.88     3145.87    229.48 o 
   1   5  10     1644.10     1649.42     70.52 o 
   2   5  10      947.90      865.45     60.36 o 
   3   5  10      682.92      604.60     31.79 o 
   4   5  10      233.62      201.13     46.70 o 
  -5   6  10      499.65      523.21     68.88 o 
  -4   6  10      297.60      415.73     63.51 o 
  -3   6  10      300.35      307.20     30.44 o 
  -2   6  10       41.84       31.82     14.45 o 
  -1   6  10      466.62      477.51     40.53 o 
   0   6  10       98.02       89.36     22.98 o 
   1   6  10      141.37       97.60     23.29 o 
   2   6  10      767.12      779.37     59.05 o 
   3   6  10      454.54      470.61     51.20 o 
   4   6  10      891.52      960.28    122.45 o 
  -4   7  10      714.61      761.61    133.12 o 
  -3   7  10     1030.93     1135.09    104.79 o 
  -2   7  10      960.51      868.56     64.13 o 
  -1   7  10      732.11      712.45     64.78 o 
   0   7  10      949.44      966.33     59.37 o 
   1   7  10      776.75      811.42     58.30 o 
   2   7  10     1362.49     1487.71     96.61 o 
   3   7  10      822.92      892.96     70.73 o 
  -3   8  10      396.34      579.63     70.35 o 
  -2   8  10        0.54       21.78     20.15 o 
  -1   8  10      142.80      102.94     22.86 o 
   0   8  10      531.41      542.38     45.14 o 
   1   8  10      310.83      303.11     56.67 o 
   2   8  10     1531.47     1671.03     98.24 o 
   3   8  10      897.48      964.56     78.72 o 
  -2   9  10     3438.62     3355.43    228.87 o 
  -1   9  10     2268.86     2217.56    125.50 o 
   0   9  10     2352.12     2344.28    138.16 o 
   1   9  10     1193.03     1152.15    129.70 o 
  -2  -8  11     1731.54     1790.05    108.48 o 
  -1  -8  11     1545.20     1560.49     85.14 o 
   0  -8  11     2491.48     2330.84    157.92 o 
   1  -8  11     1732.26     1721.48    106.36 o 
  -3  -7  11     1348.64     1361.50     69.46 o 
  -2  -7  11      711.92      749.91     53.13 o 
  -1  -7  11       91.87       80.35     21.54 o 
   0  -7  11       73.61       89.00     34.20 o 
   1  -7  11       47.06       35.53     24.43 o 
   2  -7  11      519.12      621.40     87.69 o 
  -4  -6  11     1088.86     1075.66     70.60 o 
  -3  -6  11     1018.13     1040.26     64.38 o 
  -2  -6  11     1164.27     1209.52     79.02 o 
  -1  -6  11     1016.19     1034.41     60.51 o 
   0  -6  11     1468.67     1426.39     83.66 o 
   1  -6  11      919.43      870.58     59.97 o 
   2  -6  11      884.15      749.88     56.38 o 
   3  -6  11      907.22      968.50     99.90 o 
  -4  -5  11      922.79      922.14     54.25 o 
  -3  -5  11      566.80      649.44     49.92 o 
  -2  -5  11      286.09      315.30     33.25 o 
  -1  -5  11      421.60      432.63     51.92 o 
   0  -5  11       39.67       44.13     16.98 o 
   1  -5  11      125.49      128.07     33.95 o 
   2  -5  11      170.86      170.58     27.11 o 
   3  -5  11      182.35      151.89     51.91 o 
   4  -5  11      173.85       65.64     68.56 o 
  -5  -4  11      189.75      167.04     44.55 o 
  -4  -4  11      571.52      604.98     52.69 o 
  -3  -4  11     1889.51     1723.51    275.55 o 
  -2  -4  11     1309.51     1346.43     69.82 o 
  -1  -4  11     2199.46     2146.17    110.86 o 
   0  -4  11     2897.45     2904.86    139.43 o 
   1  -4  11     3413.44     3416.70    155.91 o 
   2  -4  11     2403.94     2308.87    133.61 o 
   3  -4  11     1933.18     1924.05    130.80 o 
   4  -4  11      873.50      915.01     99.90 o 
  -5  -3  11      853.65      777.52     53.38 o 
  -4  -3  11     1488.04     1467.07     66.32 o 
  -3  -3  11      859.54      914.57     63.50 o 
  -2  -3  11     1154.33     1230.43     67.32 o 
  -1  -3  11      588.63      680.73     59.36 o 
   0  -3  11      317.22      312.68     31.44 o 
   1  -3  11       35.06       51.55     17.59 o 
   2  -3  11      353.88      402.28     84.39 o 
   3  -3  11      970.15      946.14     58.98 o 
   4  -3  11      687.47      743.61    110.53 o 
  -5  -2  11      297.31      341.04     30.31 o 
  -4  -2  11      696.57      707.98     51.21 o 
  -3  -2  11     1543.08     1622.02     86.12 o 
  -2  -2  11     1133.72     1094.88     67.93 o 
  -1  -2  11     2357.95     2327.23    101.13 o 
   0  -2  11     2424.39     2358.11    123.23 o 
   1  -2  11     2705.99     2726.44    126.91 o 
   2  -2  11     1724.50     1628.08     78.11 o 
   3  -2  11     2860.92     2851.68    144.48 o 
   4  -2  11     1077.73     1141.93     91.35 o 
  -5  -1  11      518.10      460.00     35.64 o 
  -4  -1  11     1565.83     1542.69     76.38 o 
  -3  -1  11      728.63      768.68     66.43 o 
  -2  -1  11     1356.22     1302.04     85.52 o 
  -1  -1  11       87.60      112.90     24.67 o 
   0  -1  11      515.54      563.33     41.00 o 
   1  -1  11      458.08      516.00     38.63 o 
   2  -1  11       23.85       23.71     13.25 o 
   3  -1  11     1016.51     1049.00     60.81 o 
   4  -1  11      687.97      662.68     80.76 o 
   5  -1  11     1047.58     1078.07     62.51 o 
  -5   0  11      336.92      337.01     28.32 o 
  -4   0  11      316.88      327.00     61.53 o 
  -3   0  11     2366.80     2297.05    107.34 o 
  -2   0  11     1474.03     1475.31     92.48 o 
  -1   0  11     2984.21     3029.14    142.47 o 
   0   0  11     1761.45     1797.45     81.41 o 
   1   0  11     1846.72     1886.53    101.49 o 
   2   0  11      707.92      691.20     52.85 o 
   3   0  11      863.92      861.01     59.05 o 
   4   0  11      232.78      187.60     31.97 o 
   5   0  11      387.52      387.08     37.28 o 
  -5   1  11      497.95      545.51     85.74 o 
  -4   1  11     1389.13     1408.61     88.40 o 
  -3   1  11      616.01      624.08     66.21 o 
  -2   1  11     1271.27     1284.66     72.17 o 
  -1   1  11       59.91       52.88     21.03 o 
   0   1  11      494.06      544.64     48.21 o 
   1   1  11      461.34      432.63     37.84 o 
   2   1  11       13.34        9.58     12.33 o 
   3   1  11      993.13     1065.60     57.31 o 
   4   1  11      690.90      711.49     60.36 o 
   5   1  11      953.23      978.08     58.36 o 
  -5   2  11      297.07      108.81     75.73 o 
  -4   2  11      752.20      826.96     62.29 o 
  -3   2  11     1560.17     1541.70     87.82 o 
  -2   2  11     1323.03     1404.45     72.56 o 
  -1   2  11     2513.15     2560.21    107.99 o 
   0   2  11     2489.41     2385.24    101.25 o 
   1   2  11     2668.27     2635.89    108.16 o 
   2   2  11     1630.00     1648.87     84.18 o 
   3   2  11     2844.66     2893.97    147.66 o 
   4   2  11      960.76     1029.58     72.79 o 
  -5   3  11      860.12      827.96    142.89 o 
  -4   3  11     1471.92     1464.35     90.31 o 
  -3   3  11      987.75     1052.27     68.91 o 
  -2   3  11     1102.66     1167.76     84.36 o 
  -1   3  11      660.57      722.57     50.05 o 
   0   3  11      288.99      309.90     41.89 o 
   1   3  11       26.19       39.05     18.27 o 
   2   3  11      408.99      464.84     46.81 o 
   3   3  11     1018.97      980.55     52.10 o 
   4   3  11      789.23      846.20     46.66 o 
  -5   4  11      157.57      179.04     47.39 o 
  -4   4  11      498.49      499.70     54.87 o 
  -3   4  11     1813.72     1865.45    113.20 o 
  -2   4  11     1161.51     1133.79     86.55 o 
  -1   4  11     2072.47     2130.83    114.10 o 
   0   4  11     2826.87     2860.18    144.84 o 
   1   4  11     3251.69     3263.21    156.03 o 
   2   4  11     2478.82     2450.16    106.23 o 
   3   4  11     1904.15     1950.31    103.46 o 
   4   4  11      957.81     1020.77    104.79 o 
  -4   5  11      881.42      833.42     99.66 o 
  -3   5  11      625.13      647.10     46.28 o 
  -2   5  11      238.97      225.18     36.00 o 
  -1   5  11      483.63      598.14     58.45 o 
   0   5  11       45.83       43.77     19.62 o 
   1   5  11      106.57      103.94     20.99 o 
   2   5  11      159.74      151.41     31.96 o 
   3   5  11      131.78      138.20     19.61 o 
   4   5  11      241.38      351.05     80.00 o 
  -4   6  11     1089.80     1041.53    111.38 o 
  -3   6  11     1045.27     1026.15    108.70 o 
  -2   6  11     1222.63     1195.67     51.93 o 
  -1   6  11     1019.76     1066.42     57.64 o 
   0   6  11     1578.18     1594.50     63.24 o 
   1   6  11      960.00      944.14     49.08 o 
   2   6  11      999.43     1023.04     61.88 o 
   3   6  11      885.90      784.49     73.75 o 
  -3   7  11     1313.23     1330.01    129.70 o 
  -2   7  11      630.11      621.80     43.88 o 
  -1   7  11       63.96       37.92     18.64 o 
   0   7  11       68.49       46.30     21.82 o 
   1   7  11       50.46       38.84     14.02 o 
   2   7  11      541.75      600.71     61.28 o 
  -2   8  11     1761.02     1795.08    157.06 o 
  -1   8  11     1504.40     1537.54    112.73 o 
   0   8  11     2442.17     2364.24    116.38 o 
   1   8  11     1658.16     1893.60    104.59 o 
  -2  -7  12     1038.47     1177.54     75.51 o 
  -1  -7  12      843.51      778.66    107.72 o 
   0  -7  12     1629.30     1547.68     80.77 o 
   1  -7  12     1061.68     1020.90     87.65 o 
  -3  -6  12     2283.69     2397.39    115.56 o 
  -2  -6  12     1646.64     1670.14    103.09 o 
  -1  -6  12     1165.08     1191.34     71.30 o 
   0  -6  12      831.49      914.35     73.83 o 
   1  -6  12      290.93      315.26     91.35 o 
   2  -6  12       47.03       39.22     35.30 o 
  -3  -5  12      249.81      282.24     32.12 o 
  -2  -5  12      753.59      760.06     57.45 o 
  -1  -5  12     1708.14     1726.44    100.99 o 
   0  -5  12     2030.76     1914.13    177.33 o 
   1  -5  12     1912.16     1802.17    152.91 o 
   2  -5  12     2417.26     2241.48    178.19 o 
   3  -5  12     1507.28     1520.04    139.72 o 
  -4  -4  12     1205.67     1161.65     66.41 o 
  -3  -4  12      803.81      852.35    119.32 o 
  -2  -4  12      477.18      498.52     58.39 o 
  -1  -4  12      482.45      491.52     48.08 o 
   0  -4  12      457.19      503.45     40.90 o 
   1  -4  12      202.73      191.73     31.56 o 
   2  -4  12       97.84      118.55     32.98 o 
   3  -4  12       31.84       29.14     15.14 o 
  -4  -3  12      284.82      320.99     60.06 o 
  -3  -3  12      553.42      555.57     53.32 o 
  -2  -3  12      328.60      333.43     38.96 o 
  -1  -3  12     1572.42     1603.26     94.11 o 
   0  -3  12      775.73      755.18     52.01 o 
   1  -3  12     1762.24     1775.76     99.56 o 
   2  -3  12     1603.98     1463.41    124.30 o 
   3  -3  12     1673.95     1623.00     86.43 o 
  -5  -2  12      594.32      563.29     62.86 o 
  -4  -2  12     1680.11     1682.14     77.55 o 
  -3  -2  12      927.10      817.59     79.25 o 
  -2  -2  12     1916.65     1823.91    112.74 o 
  -1  -2  12      556.59      555.19     47.75 o 
   0  -2  12     1350.91     1318.73     69.33 o 
   1  -2  12      241.62      305.15     32.47 o 
   2  -2  12      111.13      117.01     23.57 o 
   3  -2  12       68.23       82.53     23.92 o 
   4  -2  12       36.03       24.77     24.16 o 
  -5  -1  12      115.50      122.25     34.04 o 
  -4  -1  12       25.27       10.49     14.07 o 
  -3  -1  12      430.96      513.77     65.95 o 
  -2  -1  12      399.23      444.77     44.91 o 
  -1  -1  12     1160.51     1137.23     69.17 o 
   0  -1  12     1724.52     1838.46    107.18 o 
   1  -1  12     1511.42     1546.36    123.42 o 
   2  -1  12     1703.41     1591.63     82.96 o 
   3  -1  12     2737.67     2802.36    125.80 o 
   4  -1  12      773.77      657.97     79.51 o 
  -5   0  12     1810.65     1635.64    130.85 o 
  -4   0  12     2630.38     2619.06    137.38 o 
  -3   0  12     1307.51     1324.22     82.11 o 
  -2   0  12     2145.24     2132.16    104.51 o 
  -1   0  12      618.56      629.96     61.83 o 
   0   0  12     1020.27      981.75     60.75 o 
   1   0  12       18.64       14.27     14.29 o 
   2   0  12       77.99       65.67     25.30 o 
   3   0  12      114.71      130.75     29.11 o 
   4   0  12       29.38       31.23     19.71 o 
  -5   1  12      113.74      164.52     36.13 o 
  -4   1  12       14.35       13.71     18.46 o 
  -3   1  12      420.59      342.14     85.86 o 
  -2   1  12      405.77      494.46     90.25 o 
  -1   1  12     1249.25     1210.80     71.08 o 
   0   1  12     1870.36     1941.22     92.47 o 
   1   1  12     1605.74     1645.82     92.78 o 
   2   1  12     1915.84     1889.98    104.43 o 
   3   1  12     2825.17     2801.83    119.37 o 
   4   1  12      824.89      708.00     51.11 o 
  -5   2  12      662.51      575.09     75.50 o 
  -4   2  12     1641.72     1534.28    127.50 o 
  -3   2  12      985.53      970.96     69.86 o 
  -2   2  12     1841.46     1760.15     97.22 o 
  -1   2  12      608.21      645.60     64.85 o 
   0   2  12     1255.08     1153.97     81.34 o 
   1   2  12      207.72      229.98     32.11 o 
   2   2  12      102.67       90.01     37.62 o 
   3   2  12       75.84      102.88     25.40 o 
   4   2  12       55.51       44.94     16.93 o 
  -4   3  12      311.27      467.68     51.30 o 
  -3   3  12      561.93      589.57     85.49 o 
  -2   3  12      297.55      357.29     82.68 o 
  -1   3  12     1428.18     1427.72     83.35 o 
   0   3  12      807.18      715.58     53.22 o 
   1   3  12     1492.02     1444.51    100.64 o 
   2   3  12     1557.45     1543.19     76.95 o 
   3   3  12     1599.73     1588.21     77.71 o 
  -4   4  12     1145.91     1117.26     87.17 o 
  -3   4  12      884.20      920.01     70.47 o 
  -2   4  12      478.47      540.44     51.30 o 
  -1   4  12      588.55      730.45     52.23 o 
   0   4  12      460.86      453.83    212.26 o 
   1   4  12      255.64      306.51     31.51 o 
   2   4  12      104.12      138.69     26.05 o 
   3   4  12       30.76        0.95     12.80 o 
  -3   5  12      209.80      211.61     41.07 o 
  -2   5  12      751.95      762.81    136.05 o 
  -1   5  12     1573.95     1568.20    179.53 o 
   0   5  12     2010.63     1945.55     97.71 o 
   1   5  12     1840.40     1687.42     87.93 o 
   2   5  12     2448.42     2451.76    107.27 o 
   3   5  12     1403.47     1560.80    131.95 o 
  -3   6  12     2258.38     2512.48    300.69 o 
  -2   6  12     1568.81     1543.52     67.43 o 
  -1   6  12     1116.86     1127.33     66.13 o 
   0   6  12      763.64      775.18     47.04 o 
   1   6  12      316.68      354.01     33.07 o 
   2   6  12       39.04       33.11     20.96 o 
  -2   7  12     1123.89     1067.33     64.54 o 
  -1   7  12      898.56      919.98     61.25 o 
   0   7  12     1804.62     1449.18    308.31 o 
   1   7  12     1160.94     1190.46     70.78 o 
  -2  -5  13     1312.37     1420.84     84.87 o 
  -1  -5  13      771.55      766.17     61.21 o 
   0  -5  13     1139.04     1156.67     87.68 o 
   1  -5  13      705.51      697.67     69.59 o 
  -3  -4  13       25.76       20.99     24.23 o 
  -2  -4  13      135.26      108.89     37.56 o 
  -1  -4  13      324.86      304.38    101.49 o 
   0  -4  13      360.43      355.97     72.06 o 
   1  -4  13      853.75      856.83    104.91 o 
   2  -4  13      955.18      898.30     64.84 o 
  -3  -3  13     1410.03     1412.40     96.51 o 
  -2  -3  13     1522.32     1489.83     90.54 o 
  -1  -3  13     1181.34     1156.75     77.94 o 
   0  -3  13      984.60     1029.72     72.55 o 
   1  -3  13      531.00      478.88     47.14 o 
   2  -3  13      514.18      523.60     48.72 o 
  -3  -2  13      393.72      426.04     50.48 o 
  -2  -2  13      297.10      475.19    132.39 o 
  -1  -2  13      595.35      642.61     84.70 o 
   0  -2  13      534.23      534.91     56.97 o 
   1  -2  13      580.50      499.29     56.67 o 
   2  -2  13      435.67      459.13     45.25 o 
  -4  -1  13     1755.27     1819.33    101.83 o 
  -3  -1  13     1340.89     1234.57     88.69 o 
  -2  -1  13     2203.82     2205.11    117.86 o 
  -1  -1  13     1168.12     1058.04     74.95 o 
   0  -1  13     1785.67     1847.73     94.05 o 
   1  -1  13      701.98      708.08     53.04 o 
   2  -1  13      741.04      863.39     69.29 o 
   3  -1  13      261.97      254.64     41.65 o 
  -4   0  13      492.07      496.14     59.72 o 
  -3   0  13      267.52      249.47     54.02 o 
  -2   0  13      250.68      256.37     37.96 o 
  -1   0  13      160.38      280.26     95.51 o 
   0   0  13      496.28      476.90     77.55 o 
   1   0  13     1564.58     1496.91     83.65 o 
   2   0  13     2104.86     2145.79    106.11 o 
   3   0  13     2151.53     2128.49    178.68 o 
  -4   1  13     1827.93     1831.48    144.37 o 
  -3   1  13     1379.25     1459.36    109.58 o 
  -2   1  13     2091.66     2090.21    137.90 o 
  -1   1  13     1284.46     1359.80     93.89 o 
   0   1  13     1689.65     1651.36     96.61 o 
   1   1  13      679.15      617.16     53.10 o 
   2   1  13      724.66      720.15     57.63 o 
   3   1  13      246.04      208.42     43.43 o 
  -3   2  13      400.74      409.35     52.73 o 
  -2   2  13      260.66      325.33     45.90 o 
  -1   2  13      557.66      561.21    114.19 o 
   0   2  13      538.59      510.62     61.48 o 
   1   2  13      564.14      509.42     46.61 o 
   2   2  13      467.61      482.04     44.49 o 
  -3   3  13     1473.71     1678.44    151.69 o 
  -2   3  13     1484.29     1412.51     94.50 o 
  -1   3  13     1348.83     1482.56     83.96 o 
   0   3  13      948.00      990.12    112.60 o 
   1   3  13      605.06      559.06     47.83 o 
   2   3  13      530.53      544.75     47.72 o 
  -3   4  13       26.09       20.82     21.21 o 
  -2   4  13      162.33      182.65     34.36 o 
  -1   4  13      344.70      338.40     43.54 o 
   0   4  13      404.69      434.54     44.40 o 
   1   4  13      825.16      763.08     59.15 o 
   2   4  13      962.26     1030.05    113.34 o 
  -2   5  13     1170.21     1138.14     89.31 o 
  -1   5  13      762.56      705.49     82.17 o 
   0   5  13     1020.81      952.89     72.83 o 
   1   5  13      693.57      613.94     54.86 o 
  -1  -3  14      138.06      139.79     39.09 o 
   0  -3  14      198.84      216.42     53.25 o 
  -2  -2  14     2070.65     2238.86    170.62 o 
  -1  -2  14     1635.97     1657.57     98.76 o 
   0  -2  14     2920.71     3039.87    145.69 o 
   1  -2  14     1295.19     1213.21     81.49 o 
  -2  -1  14      309.88      309.89     86.18 o 
  -1  -1  14      172.76      150.63     57.50 o 
   0  -1  14      119.53      101.69     36.19 o 
   1  -1  14      374.93      467.02     51.78 o 
  -2   0  14     1137.53     1258.26     89.26 o 
  -1   0  14      454.39      384.88     47.78 o 
   0   0  14     1417.83     1309.80     85.79 o 
   1   0  14      757.82      743.87    100.13 o 
  -2   1  14      339.01      497.19    133.25 o 
  -1   1  14      180.06      168.70     40.68 o 
   0   1  14      101.08      123.72     29.41 o 
   1   1  14      330.22      343.36     45.53 o 
  -2   2  14     1928.94     1924.88    148.29 o 
  -1   2  14     1597.93     1506.08    106.38 o 
   0   2  14     2917.89     2862.89    148.52 o 
   1   2  14     1343.33     1353.46    107.48 o 
  -1   3  14      137.70      128.44     42.60 o 
   0   3  14      218.33      300.20     50.07 o 
                                                 
